# Supplementary material for: Postbiotics Combination Synergises the Antiproliferative Effects of Doxorubicin in Gastric Cancer Cells: A Cellular and Molecular Deep Dive
Source: Int J Mol Sci. 2025 Dec 29;27(1):362. doi: 10.3390/ijms27010362 (PMC12785482; doi:10.3390/ijms27010362)
Supplement: Supplementary file 1 [file ijms-27-00362-s001.zip]

Archive with 2 entries (2 files):
- Dox PROTEOMICS Supplementary File.xlsx
- Supplementary Figures.pdf
