# Supplementary material for: Postbiotics Combination Synergises the Antiproliferative Effects of Doxorubicin in Gastric Cancer Cells: A Cellular and Molecular Deep Dive
Source: Int J Mol Sci. 2025 Dec 29;27(1):362. doi: 10.3390/ijms27010362 (PMC12785482; doi:10.3390/ijms27010362)
Supplement: Supplementary file 1 [file ijms-27-00362-s001.zip › Dox PROTEOMICS Supplementary File.xlsx]

## Sheet: S1 Abundance
Table S1 P
PG.ProteinAccessions	PG.Genes	PG.ProteinDescriptions	PG.ProteinNames	PG.IsCandidate	PG.Completeness	PG.CV	PG.AvgLog2Quantity	[1] 20240318_QEHFX4_DT_MW_1APB_01.raw.PG.Quantity	[2] 20240318_QEHFX4_DT_MW_1APB_02.raw.PG.Quantity	[3] 20240318_QEHFX4_DT_MW_1APB_03.raw.PG.Quantity	[7] 20240318_QEHFX4_DT_MW_3APBDOX_01.raw.PG.Quantity	[8] 20240318_QEHFX4_DT_MW_3APBDOX_02.raw.PG.Quantity	[9] 20240318_QEHFX4_DT_MW_3APBDOX_03.raw.PG.Quantity	[13] 20240318_QEHFX4_DT_MW_5DOX_01.raw.PG.Quantity	[14] 20240318_QEHFX4_DT_MW_5DOX_02.raw.PG.Quantity	[15] 20240318_QEHFX4_DT_MW_5DOX_03.raw.PG.Quantity	[1] 20240318_QEHFX4_DT_MW_1APB_01.raw.PG.Log2Quantity	[2] 20240318_QEHFX4_DT_MW_1APB_02.raw.PG.Log2Quantity	[3] 20240318_QEHFX4_DT_MW_1APB_03.raw.PG.Log2Quantity	[7] 20240318_QEHFX4_DT_MW_3APBDOX_01.raw.PG.Log2Quantity	[8] 20240318_QEHFX4_DT_MW_3APBDOX_02.raw.PG.Log2Quantity	[9] 20240318_QEHFX4_DT_MW_3APBDOX_03.raw.PG.Log2Quantity	[13] 20240318_QEHFX4_DT_MW_5DOX_01.raw.PG.Log2Quantity	[14] 20240318_QEHFX4_DT_MW_5DOX_02.raw.PG.Log2Quantity	[15] 20240318_QEHFX4_DT_MW_5DOX_03.raw.PG.Log2Quantity
A0A024RBG1	NUDT4B	Diphosphoinositol polyphosphate phosphohydrolase NUDT4B	NUD4B_HUMAN	TRUE	100	0.220883	15.0847	38541	39487.5	40187.5	24157.7	33024.7	29481.4	22199.6	22952.3	23159.6	15.2341	15.2691	15.2945	14.5602	15.0113	14.8475	14.4382	14.4863	14.4993
A0A0B4J2A2;P0DN37	PPIAL4C;PPIAL4G	Peptidyl-prolyl cis-trans isomerase A-like 4C;Peptidyl-prolyl cis-trans isomerase A-like 4G	PAL4C_HUMAN;PAL4G_HUMAN	TRUE	94.4	0.341846	13.7705	23955	14977.9	16377.8	9950.57	22965.9	10426.1	18500.1	12020.8	17366.1	14.548	13.8706	13.9995	13.2806	14.4872	13.3479	14.1752	13.5532	14.084
A0A0B4J2D5;P0DPI2	GATD3B;GATD3	Putative glutamine amidotransferase-like class 1 domain-containing protein 3B, mitochondrial;Glutamine amidotransferase-like class 1 domain-containing protein 3, mitochondrial	GAL3B_HUMAN;GAL3A_HUMAN	TRUE	100	0.137872	14.4633	22315.4	23075.2	21950.1	26423.9	27179.6	27590	26916.6	26174.1	25987.6	14.4457	14.4941	14.4219	14.6896	14.7302	14.7519	14.7162	14.6759	14.6655
A0A0U1RRL7	MMP24OS	Protein MMP24OS	MMPOS_HUMAN	TRUE	100	0.322696	12.7326	7520.55	7660.85	9287.09	7045.23	7103.28	7945.45	4942.97	3437.98	4821.99	12.8766	12.9033	13.181	12.7824	12.7943	12.9559	12.2712	11.7473	12.2354
A0A1W2PPH5	TAF11L13	TATA-box-binding protein-associated factor 11-like protein 13	TFLM_HUMAN	TRUE	72.2	0.519312	10.6025	980.065	1536.26	NaN	NaN	NaN	NaN	674.49	1828.59	1388.76	9.93673	10.5852	NaN	NaN	NaN	NaN	9.39765	10.8365	10.4396
A0A1W2PR19	GSTT4	Glutathione S-transferase theta-4	GSTT4_HUMAN	TRUE	100	0.31156	13.4813	10463.8	10829.9	6063.42	11211.3	8115.2	10655	22472.4	14647.8	13214.5	13.3531	13.4027	12.5659	13.4527	12.9864	13.3792	14.4559	13.8384	13.6898
A0A2R8Y4L2	HNRNPA1L3	Heterogeneous nuclear ribonucleoprotein A1-like 3	RA1L3_HUMAN	TRUE	100	0.346075	13.307	7204.39	9117.41	14071.9	8929.4	12697.6	8685.12	5242.04	14871.6	6549.53	12.8147	13.1544	13.7805	13.1243	13.6323	13.0843	12.3559	13.8603	12.6772
A0A2R8YFR7;Q12774	;ARHGEF5	DH domain-containing protein;Rho guanine nucleotide exchange factor 5	A0A2R8YFR7_HUMAN;ARHG5_HUMAN	TRUE	100	0.279268	12.7349	6659.11	6494.84	6250.33	4716.58	4500.59	4295.67	6574.03	6277.93	7334.7	12.7011	12.6651	12.6097	12.2035	12.1359	12.0687	12.6826	12.6161	12.8405
A0A590UK10;Q6ZSZ5	ARHGEF18	Rho guanine nucleotide exchange factor 18 (Fragment);Rho guanine nucleotide exchange factor 18	A0A590UK10_HUMAN;ARHGI_HUMAN	TRUE	100	0.290089	14.2848	22281.8	21846.8	24091.6	19837.9	19696.4	18812.4	13672.6	12921.7	13276.8	14.4436	14.4151	14.5562	14.276	14.2656	14.1994	13.739	13.6575	13.6966
A0AV96	RBM47	RNA-binding protein 47	RBM47_HUMAN	TRUE	100	0.188001	14.0198	14568.6	15603.7	15177.2	14763.1	14907.3	14509.7	15814.6	15265.5	16326.2	13.8306	13.9296	13.8896	13.8497	13.8637	13.8247	13.949	13.898	13.9949
A0AVF1	TTC26	Intraflagellar transport protein 56	IFT56_HUMAN	TRUE	66.7	0.411104	9.82207	1872.18	1211.07	1256.27	NaN	NaN	NaN	NaN	NaN	NaN	10.8705	10.2421	10.2949	NaN	NaN	NaN	NaN	NaN	NaN
A0AVK6	E2F8	Transcription factor E2F8	E2F8_HUMAN	TRUE	83.3	0.275902	17.4945	207411	174427	175257	250731	287134	277871	NaN	240457	222996	17.6621	17.4123	17.4191	17.9358	18.1314	18.0841	NaN	17.8754	17.7667
A0AVT1	UBA6	Ubiquitin-like modifier-activating enzyme 6	UBA6_HUMAN	TRUE	100	0.0688084	15.4262	41861.2	42251.9	41919.6	40008.7	40189.1	41320.3	44012.4	45749.4	44894.7	15.3533	15.3667	15.3553	15.288	15.2945	15.3346	15.4256	15.4815	15.4543
A0FGR8	ESYT2	Extended synaptotagmin-2	ESYT2_HUMAN	TRUE	100	0.0807845	16.0078	63506.4	62007.9	64231.1	79112.8	71202.7	72123.4	67580.2	69284.8	71206.2	15.9546	15.9202	15.971	16.2716	16.1196	16.1382	16.0443	16.0803	16.1197
A0JLT2	MED19	Mediator of RNA polymerase II transcription subunit 19	MED19_HUMAN	TRUE	100	0.107863	13.6388	12075.6	12662	11037.7	13997.6	15563.7	13490.1	12704.8	12814.4	10916.7	13.5598	13.6282	13.4302	13.7729	13.9259	13.7196	13.6331	13.6455	13.4142
A0MZ66	SHTN1	Shootin-1	SHOT1_HUMAN	TRUE	100	0.0920744	15.1575	33779.1	34718.2	36403.4	38476.9	40517.3	39722.9	32962.5	33507.7	32278.7	15.0438	15.0834	15.1518	15.2317	15.3063	15.2777	15.0085	15.0322	14.9783
A0PJW6	TMEM223	Transmembrane protein 223	TM223_HUMAN	TRUE	100	0.287961	11.3798	2469.79	3328.61	3775.69	2802.31	4403.02	3462.6	3227.15	1693.3	2731.79	11.2702	11.7007	11.8825	11.4524	12.1043	11.7576	11.656	10.7256	11.4156
A1A4S6	ARHGAP10	Rho GTPase-activating protein 10	RHG10_HUMAN	TRUE	94.4	0.0889626	12.4953	6222.12	NaN	6369.56	5375.99	6061.64	5403.98	5991.76	5729.55	5246.69	12.6032	NaN	12.637	12.3923	12.5655	12.3998	12.5488	12.4842	12.3572
A1A5B4	ANO9	Anoctamin-9	ANO9_HUMAN	TRUE	100	0.459501	13.0808	10810.4	22011.8	10343.3	15068.4	6557.38	7014.03	5639.5	10451.9	2837.98	13.4001	14.426	13.3364	13.8792	12.6789	12.776	12.4614	13.3515	11.4706
A1L0T0	ILVBL	2-hydroxyacyl-CoA lyase 2	HACL2_HUMAN	TRUE	100	0.141076	15.4487	42268.8	40792.9	42637.9	58389.9	54552.3	56388.8	50171.2	49964.6	50429.2	15.3673	15.316	15.3798	15.8334	15.7354	15.7831	15.6146	15.6086	15.622
A1L390	PLEKHG3	Pleckstrin homology domain-containing family G member 3	PKHG3_HUMAN	TRUE	100	0.312364	13.1208	7654.36	8395.57	8070.3	6399.61	5691.84	6405.66	7986.02	8459.03	8470.02	12.9021	13.0354	12.9784	12.6438	12.4747	12.6451	12.9633	13.0463	13.0482
A1X283	SH3PXD2B	SH3 and PX domain-containing protein 2B	SPD2B_HUMAN	TRUE	100	0.306025	15.0383	52537.6	53062.2	51933.8	32583.9	37747.7	35991.1	23043.1	21815	22437.4	15.6811	15.6954	15.6644	14.9919	15.2041	15.1354	14.492	14.413	14.4536
A2A4G1	TREMBL:A2A4G1	Tax_Id=10090 Gene_Symbol=Krt15 Keratin complex 1, acidic, gene 15		TRUE	100	0.18656	14.8488	35692.3	32415.4	37784.8	24672.5	19942.8	25563.8	32664.7	35682.3	27118.4	15.1233	14.9844	15.2055	14.5906	14.2836	14.6418	14.9954	15.1229	14.727
A2AJT9	BCLAF3	BCLAF1 and THRAP3 family member 3	BCLA3_HUMAN	TRUE	83.3	0.352341	11.3275	2623.81	1935.06	2827.2	4183.22	3628.22	4694.89	NaN	NaN	1897.36	11.3574	10.9182	11.4652	12.0304	11.825	12.1969	NaN	NaN	10.8898
A2I7N0	TREMBL:A2I7N0;Q28922;Q3ZEJ6	(Bos taurus) SERPINA3-4		TRUE	100	0.238963	14.1941	16762	19967.2	16033.3	13359.2	12886	12739.1	18532.8	20723.4	18174.9	14.0329	14.2853	13.9688	13.7055	13.6535	13.637	14.1778	14.339	14.1497
A2RRD8;Q96IR2	ZNF320;ZNF845	Zinc finger protein 320;Zinc finger protein 845	ZN320_HUMAN;ZN845_HUMAN	TRUE	88.9	0.359315	10.1618	1657.27	1234.47	1080.05	1144.07	930.241	1179.05	240.125	NaN	NaN	10.6946	10.2697	10.0769	10.16	9.86146	10.2034	7.90764	NaN	NaN
A2RRP1	NBAS	NBAS subunit of NRZ tethering complex	NBAS_HUMAN	TRUE	100	0.0871994	12.9592	9457.24	8831.61	8994.6	8391.67	8013.37	8005.64	7342.15	7039.84	6789.59	13.2072	13.1085	13.1348	13.0347	12.9682	12.9668	12.842	12.7813	12.7291
A2RTX5	TARS3	Threonine--tRNA ligase 2, cytoplasmic	SYTC2_HUMAN	TRUE	94.4	0.272795	11.9876	6629.93	4730.16	3529.62	6448.73	2852.18	3063.32	NaN	4077.35	3303.79	12.6948	12.2077	11.7853	12.6548	11.4779	11.5809	NaN	11.9934	11.6899
A2RUC4	TYW5	tRNA wybutosine-synthesizing protein 5	TYW5_HUMAN	TRUE	88.9	0.366128	9.98213	1198.82	749.813	1115.74	1121.19	558.571	449.974	NaN	552.117	NaN	10.2274	9.55039	10.1238	10.1308	9.1256	8.8137	NaN	9.10883	NaN
A2VDF0	FUOM	Fucose mutarotase	FUCM_HUMAN	TRUE	94.4	0.419343	9.0778	971.546	580.008	1048.07	252.608	367.497	NaN	401.01	249.798	444.247	9.92414	9.17993	10.0335	7.98076	8.52159	NaN	8.64749	7.96462	8.79522
A3KMH1	VWA8	von Willebrand factor A domain-containing protein 8	VWA8_HUMAN	TRUE	100	0.0715288	14.6387	26252.8	26561.2	27504.7	28103.9	28847.3	29073.9	26551	25633.4	24791.5	14.6802	14.697	14.7474	14.7785	14.8161	14.8274	14.6965	14.6457	14.5976
A3KN83	SBNO1	Protein strawberry notch homolog 1	SBNO1_HUMAN	TRUE	100	0.253216	15.1236	53871.9	53575.8	53740.5	34129.6	39164.9	35590.2	37552.8	38362.6	37169.7	15.7172	15.7093	15.7137	15.0587	15.2573	15.1192	15.1966	15.2274	15.1818
A4D1E9	GTPBP10	GTP-binding protein 10	GTPBA_HUMAN	TRUE	100	0.266232	11.7247	3491.25	3494.85	3556.87	3034.89	1073.53	2644.74	3663.48	3128.28	3966.67	11.7695	11.771	11.7964	11.5674	10.0681	11.3689	11.839	11.6112	11.9537
A4D1F6	LRRD1	Leucine-rich repeat and death domain-containing protein 1	LRRD1_HUMAN	TRUE	100	0.497057	11.2158	2705.14	2129.56	1523.52	1101.12	1238.03	1871.15	2086.96	1810.86	1489.86	11.4015	11.0563	10.5732	10.1048	10.2738	10.8697	11.0272	10.8225	10.541
A4D1P6	WDR91	WD repeat-containing protein 91	WDR91_HUMAN	TRUE	100	0.156448	12.6647	6621.07	6736.53	6279.17	8863.59	8624.02	8349.18	6309.58	5918.56	5165.53	12.6928	12.7178	12.6164	13.1137	13.0741	13.0274	12.6233	12.531	12.3347
A5PLL7	PEDS1	Plasmanylethanolamine desaturase	PDES1_HUMAN	TRUE	100	0.239537	12.4664	7217.01	7138.3	7425.27	6008.25	5172.54	6507.21	3672.8	3588.43	3810.07	12.8172	12.8014	12.8582	12.5527	12.3367	12.6678	11.8427	11.8091	11.8956
A5PLN9	TRAPPC13	Trafficking protein particle complex subunit 13	TPC13_HUMAN	TRUE	88.9	0.666226	9.42966	572.866	541.889	NaN	1400.22	NaN	148.852	1281.29	1271.66	837.147	9.16205	9.08185	NaN	10.4514	NaN	7.21773	10.3234	10.3125	9.70934
A5YKK6	CNOT1	CCR4-NOT transcription complex subunit 1	CNOT1_HUMAN	TRUE	100	0.196295	16.0097	65581.9	64923	63035.6	48763.8	50443	46460.9	56042.2	55427.9	54863.4	16.001	15.9864	15.9439	15.5735	15.6224	15.5037	15.7742	15.7583	15.7436
A5YM69	ARHGEF35	Rho guanine nucleotide exchange factor 35	ARG35_HUMAN	TRUE	83.3	0.49083	10.5488	1376.97	1263.29	875.868	NaN	NaN	NaN	1962.18	1526.97	1434.37	10.4273	10.303	9.77457	NaN	NaN	NaN	10.9382	10.5765	10.4862
A6H8Y1	BDP1	Transcription factor TFIIIB component B'' homolog	BDP1_HUMAN	TRUE	100	0.101525	14.4435	21050.1	23807.7	20560.1	23358.3	24921.9	23555.4	20839.4	21130.8	21665.2	14.3615	14.5391	14.3276	14.5116	14.6051	14.5238	14.347	14.3671	14.4031
A6NCE7;Q9GZQ8	MAP1LC3B2;MAP1LC3B	Microtubule-associated proteins 1A/1B light chain 3 beta 2;Microtubule-associated proteins 1A/1B light chain 3B	MP3B2_HUMAN;MLP3B_HUMAN	TRUE	100	0.266873	16.9647	127470	110112	113311	122332	111181	104400	158999	134963	129783	16.9598	16.7486	16.7899	16.9004	16.7625	16.6718	17.2787	17.0422	16.9857
A6NCW7	USP17L4	Inactive ubiquitin carboxyl-terminal hydrolase 17-like protein 4	U17L4_HUMAN	TRUE	66.7	1.33538	12.2488	2970.52	3485.77	2101.38	35290.4	31620.7	37324.5	1971.8	2986.65	522.14	11.5365	11.7673	11.0371	15.107	14.9486	15.1878	10.9453	11.5443	9.02829
A6ND36	FAM83G	Protein FAM83G	FA83G_HUMAN	TRUE	100	0.211272	15.1868	27558.4	28118.3	26106.1	32049.4	33910.6	33825.2	41573.5	42414.1	39754.9	14.7502	14.7792	14.6721	14.968	15.0495	15.0458	15.3434	15.3723	15.2788
A6NDG6	PGP	Glycerol-3-phosphate phosphatase	PGP_HUMAN	TRUE	100	0.140385	15.6517	55866.4	53081.6	56853.9	65133	68487.5	60702.6	47592.2	46474.7	49166.2	15.7697	15.6959	15.795	15.9911	16.0636	15.8895	15.5384	15.5042	15.5854
A6NDU8	RIMOC1	RAB7A-interacting MON1-CCZ1 complex subunit 1	RIMC1_HUMAN	TRUE	100	0.18273	12.7405	6639.83	7253.85	7178.22	5334.49	6393.14	5071.73	6588.99	7272.59	6461.75	12.6969	12.8245	12.8094	12.3811	12.6423	12.3083	12.6858	12.8283	12.6577
A6NEC2	NPEPPSL1	Puromycin-sensitive aminopeptidase-like protein	PSAL_HUMAN	TRUE	100	0.11942	15.9541	55259.8	56537.3	57638.4	58256.4	60263.9	57280.7	63900.1	66544.8	66826.7	15.7539	15.7869	15.8147	15.8301	15.879	15.8058	15.9635	16.022	16.0281
A6NED2	RCCD1	RCC1 domain-containing protein 1	RCCD1_HUMAN	TRUE	100	0.217527	11.5783	2521.49	2440.99	2114.19	2188.64	3185.34	3527.47	4083.38	3366.87	3074.17	11.3001	11.2532	11.0459	11.0958	11.6372	11.7844	11.9955	11.7172	11.586
A6NFI3	ZNF316	Zinc finger protein 316	ZN316_HUMAN	TRUE	100	0.273085	11.3611	2206.36	4144.78	2792.02	3484.47	3865.91	3865.15	1938.67	3516.11	2822.29	11.1075	12.0171	11.4471	11.7667	11.9166	11.9163	10.9208	11.7798	11.4626
A6NFQ2	TCAF2	TRPM8 channel-associated factor 2	TCAF2_HUMAN	TRUE	44.4	0.223492	12.8531	7729.19	8001.27	8600.22	7943.26	9424.81	8912.91	NaN	NaN	NaN	12.9161	12.966	13.0702	12.9555	13.2022	13.1217	NaN	NaN	NaN
A6NFY7	SDHAF1	Succinate dehydrogenase assembly factor 1, mitochondrial	SDHF1_HUMAN	TRUE	100	0.232349	13.5862	11591.7	7108.32	11002.5	16510	16201.6	15505.6	14434.3	15697.8	15847.8	13.5008	12.7953	13.4255	14.0111	13.9838	13.9205	13.8172	13.9383	13.952
A6NHQ2	FBLL1	rRNA/tRNA 2'-O-methyltransferase fibrillarin-like protein 1	FBLL1_HUMAN	TRUE	100	0.186958	18.2346	243494	224396	256595	232508	249390	230946	350148	329428	310389	17.8935	17.7757	17.9691	17.8269	17.928	17.8172	18.4176	18.3296	18.2437
A6NHR9	SMCHD1	Structural maintenance of chromosomes flexible hinge domain-containing protein 1	SMHD1_HUMAN	TRUE	100	0.111407	14.7554	31225.4	31569.9	31632.5	28946.4	29170.1	28629.4	22116.3	22338.8	21613.7	14.9304	14.9463	14.9491	14.8211	14.8322	14.8052	14.4328	14.4473	14.3997
A6NHX0	CASTOR2	Cytosolic arginine sensor for mTORC1 subunit 2	CAST2_HUMAN	TRUE	100	0.391888	11.4161	4303.87	4211.97	4291.36	3657.37	3451.65	2862.6	2252.55	1820.99	1389.83	12.0714	12.0403	12.0672	11.8366	11.7531	11.4831	11.1373	10.8305	10.4407
A6NIH7	UNC119B	Protein unc-119 homolog B	U119B_HUMAN	TRUE	100	0.100708	14.7529	23658.9	24542	26039.2	27773.9	27331.5	26207.2	31528.5	31521.2	33639.5	14.5301	14.583	14.6684	14.7614	14.7383	14.6777	14.9444	14.944	15.0379
A6NIR3;Q8TF27	AGAP5;AGAP11	Arf-GAP with GTPase, ANK repeat and PH domain-containing protein 5;Arf-GAP with GTPase, ANK repeat and PH domain-containing protein 11	AGAP5_HUMAN;AGA11_HUMAN	TRUE	100	0.175625	12.827	7130.36	8150.85	7907.05	7143.36	6880.01	7139.32	5142.2	5560.26	5674.18	12.7998	12.9927	12.9489	12.8024	12.7482	12.8016	12.3282	12.4409	12.4702
A6NIZ1		Ras-related protein Rap-1b-like protein	RP1BL_HUMAN	FALSE	44.4	0.92025	10.9517	NaN	2270.23	NaN	NaN	NaN	NaN	NaN	848.16	5863.85	NaN	11.1486	NaN	NaN	NaN	NaN	NaN	9.72819	12.5176
A6NJ78	METTL15	12S rRNA N4-methylcytidine (m4C) methyltransferase	MET15_HUMAN	TRUE	100	0.262431	11.6382	4863.24	4330.24	4588.73	3125.03	4004.02	3861.83	1981.64	1950.56	2596.53	12.2477	12.0802	12.1639	11.6097	11.9672	11.9151	10.9525	10.9297	11.3424
A6NKD9	CCDC85C	Coiled-coil domain-containing protein 85C	CC85C_HUMAN	TRUE	100	0.312286	13.576	15693.3	15459.8	16089.5	17427.5	17683.6	18406.3	8069.54	7482.7	8672.92	13.9379	13.9162	13.9738	14.0891	14.1101	14.1679	12.9783	12.8693	13.0823
A6NKF1	SAC3D1	SAC3 domain-containing protein 1	SAC31_HUMAN	TRUE	88.9	0.440886	10.8217	3213.98	2122.35	2535.85	NaN	1947.62	3519.43	2163.1	944.631	2312.92	11.6501	11.0514	11.3083	NaN	10.9275	11.7811	11.0789	9.88361	11.1755
A6NLU0	RFPL4A	Ret finger protein-like 4A	RFPLA_HUMAN	TRUE	50	0.335197	14.3451	15865.7	15620.9	15705.3	32404.3	31005.2	30783.2	NaN	NaN	NaN	13.9536	13.9312	13.939	14.9839	14.9202	14.9099	NaN	NaN	NaN
A6NNW6	ENO4	Enolase 4	ENO4_HUMAN	TRUE	88.9	0.372625	13.597	16773.7	13830.6	17120.1	23306.8	19490.6	20281.7	NaN	NaN	8470.46	14.0339	13.7556	14.0634	14.5085	14.2505	14.3079	NaN	NaN	13.0482
A7E2V4	ZSWIM8	Zinc finger SWIM domain-containing protein 8	ZSWM8_HUMAN	TRUE	100	0.198895	10.3848	1465.7	1304.34	1266.56	1172.94	1402.02	1571.02	846.102	895.592	1159.77	10.5174	10.3491	10.3067	10.1959	10.4533	10.6175	9.72469	9.8067	10.1796
A7MBM2	DISP2	Protein dispatched homolog 2	DISP2_HUMAN	TRUE	33.3	0.487506	11.1998	3567.3	3843.5	3951.18	2162.09	1108.34	1304.55	NaN	NaN	NaN	11.8006	11.9082	11.9481	11.0782	10.1142	10.3493	NaN	NaN	NaN
A8CG34	POM121C	Nuclear envelope pore membrane protein POM 121C	P121C_HUMAN	TRUE	100	0.26424	13.8577	12191.9	12170.5	12306	18646.5	17743.9	17841.5	22297	22484.6	23482.3	13.5736	13.5711	13.5871	14.1866	14.115	14.1229	14.4446	14.4566	14.5193
A8MQ03	CYSRT1	Cysteine-rich tail protein 1	CRTP1_HUMAN	TRUE	100	0.639772	13.1934	23283.5	23871.1	21399.6	19183.9	17957.6	21751.2	8061.72	6870.15	7752.92	14.507	14.543	14.3853	14.2276	14.1323	14.4088	12.9769	12.7461	12.9205
A8MT19	RHPN2P1	Putative rhophilin-2-like protein RHPN2P1	RHN2P_HUMAN	TRUE	88.9	0.549634	12.8305	11033.7	2979.44	3271.8	16704.7	13937.8	NaN	9011.39	10479.9	6557.58	13.4296	11.5408	11.6759	14.028	13.7667	NaN	13.1375	13.3553	12.6789
A8MT69	CENPX	Centromere protein X	CENPX_HUMAN	TRUE	77.8	0.401378	9.89874	796.079	NaN	423.636	NaN	163.259	NaN	1674.78	1196.47	1424.94	9.63677	NaN	8.72668	NaN	7.35102	NaN	10.7098	10.2246	10.4767
A8MT70	ZBBX	Zinc finger B-box domain-containing protein 1	ZBBX_HUMAN	TRUE	100	0.168111	12.6577	5651.33	4549.28	6741.83	8582.93	7326.89	7647.23	5218.99	6275.41	6010.83	12.4644	12.1514	12.7189	13.0673	12.839	12.9007	12.3496	12.6155	12.5533
A8MWD9;P62308	SNRPGP15;SNRPG	Putative small nuclear ribonucleoprotein G-like protein 15;Small nuclear ribonucleoprotein G	RUXGL_HUMAN;RUXG_HUMAN	TRUE	100	0.103495	16.3184	80722.6	80930.1	81525.7	90649.9	86392.9	93731.8	70916.5	68439.7	72499.5	16.3007	16.3044	16.315	16.468	16.3986	16.5163	16.1138	16.0625	16.1457
A8TX70	COL6A5	Collagen alpha-5(VI) chain	CO6A5_HUMAN	TRUE	88.9	0.246827	12.8233	4514.71	5439.48	10208.5	5114.36	NaN	NaN	10251.5	9409.77	9177.88	12.1404	12.4093	13.3175	12.3203	NaN	NaN	13.3235	13.1999	13.1639
B1AK53	ESPN	Espin	ESPN_HUMAN	FALSE	22.2	0.471897	11.063	3011.15	3487.54	2269.21	NaN	879.139	NaN	NaN	NaN	NaN	11.5561	11.768	11.148	NaN	9.77995	NaN	NaN	NaN	NaN
B3KNS4	ERVK3-1	Endogenous retrovirus group K3 member 1	B3KNS4_HUMAN	TRUE	100	0.224479	12.9231	7451.71	7613.84	7257.46	9936.12	12021.8	11384.9	8427.76	8113.57	8232.71	12.8634	12.8944	12.8252	13.2785	13.5534	13.4748	13.0409	12.9861	13.0072
B7Z6K7;Q13398;Q68DY9;Q7Z340;Q9BWM5	ZNF814;ZNF211;ZNF772;ZNF551;ZNF416	Zinc finger protein 814;Zinc finger protein 211;Zinc finger protein 772;Zinc finger protein 551;Zinc finger protein 416	ZN814_HUMAN;ZN211_HUMAN;ZN772_HUMAN;ZN551_HUMAN;ZN416_HUMAN	FALSE	55.6	0.479543	7.72495	NaN	62.1442	NaN	374.719	372.505	398.431	150.652	NaN	NaN	NaN	5.95755	NaN	8.54967	8.54112	8.63819	7.23507	NaN	NaN
B7ZAQ6;P0CG08	GPR89A;GPR89B	Golgi pH regulator A;Golgi pH regulator B	GPHRA_HUMAN;GPHRB_HUMAN	TRUE	100	0.117774	12.5886	5415.04	6530.28	6006.18	7040.63	5367.34	6314.13	6978.49	6516.47	7612.68	12.4028	12.6729	12.5522	12.7815	12.39	12.6244	12.7687	12.6699	12.8942
B7ZW38;P0DMR1	HNRNPCL3;HNRNPCL4	Heterogeneous nuclear ribonucleoprotein C-like 3;Heterogeneous nuclear ribonucleoprotein C-like 4	HNRC3_HUMAN;HNRC4_HUMAN	TRUE	100	0.248529	12.7161	8016.72	4502.14	6436.44	9403.21	8281.98	9316.07	9382.86	4294.19	4971.71	12.9688	12.1364	12.652	13.1989	13.0158	13.1855	13.1958	12.0682	12.2795
C4AMC7;Q6VEQ5	WASH3P;WASH2P	Putative WAS protein family homolog 3;WAS protein family homolog 2	WASH3_HUMAN;WASH2_HUMAN	TRUE	100	0.209096	12.8598	7525.28	7741.12	8014.77	7421.79	7277	6174.85	5840.12	5829.74	6214.21	12.8775	12.9183	12.9684	12.8576	12.8291	12.5922	12.5118	12.5092	12.6014
C9J2P7;C9JVI0;D6RA61;D6RBQ6;D6RJB6	USP17L15;USP17L11;USP17L22;USP17L17;USP17L20	Ubiquitin carboxyl-terminal hydrolase 17-like protein 15;Ubiquitin carboxyl-terminal hydrolase 17-like protein 11;Ubiquitin carboxyl-terminal hydrolase 17-like protein 22;Ubiquitin carboxyl-terminal hydrolase 17-like protein 17;Ubiquitin carboxyl-terminal hydrolase 17-like protein 20	U17LF_HUMAN;U17LB_HUMAN;U17LM_HUMAN;U17LH_HUMAN;U17LK_HUMAN	TRUE	83.3	0.98761	12.0497	3944.71	4506.33	5360.76	17920.4	17896.3	17495.6	1935.98	2060.12	1403.57	11.9457	12.1377	12.3882	14.1293	14.1274	14.0947	10.9188	11.0085	10.4549
C9JI98	TMEM238	Transmembrane protein 238	TM238_HUMAN	TRUE	100	0.353215	11.713	2231.71	1978.2	3578.81	5492.44	4521.56	5973.6	4933.78	3792.14	5117.76	11.1239	10.95	11.8053	12.4232	12.1426	12.5444	12.2685	11.8888	12.3213
C9JLW8	MCRIP1	Mapk-regulated corepressor-interacting protein 1	MCRI1_HUMAN	TRUE	100	0.431207	14.0797	32550.2	32146.2	31324.1	17449.6	19235.6	18733.3	8099.53	8554.61	7880.37	14.9904	14.9724	14.935	14.0909	14.2315	14.1933	12.9836	13.0625	12.944
C9JVW0	INAFM1	Putative transmembrane protein INAFM1	INAM1_HUMAN	TRUE	33.3	0.434166	10.7507	3186.65	1832.22	2334.24	NaN	1597.49	NaN	NaN	NaN	NaN	11.6378	10.8394	11.1887	NaN	10.6416	NaN	NaN	NaN	NaN
E0CX11	STMP1	Short transmembrane mitochondrial protein 1	STMP1_HUMAN	TRUE	100	0.223111	11.6141	3079.53	3379.91	3359.04	3710.15	3903.95	4635.7	3187.54	3085.21	3349.95	11.5885	11.7228	11.7138	11.8573	11.9307	12.1786	11.6382	11.5912	11.7099
E5RQL4	FTCDNL1	Formiminotransferase N-terminal subdomain-containing protein	FONG_HUMAN	TRUE	94.4	0.27134	12.0393	5248.76	5306.57	5114.58	4867.61	4821.42	4449.44	3162.28	5509.39	4659.01	12.3578	12.3736	12.3204	12.249	12.2352	12.1194	11.6268	12.4277	12.1858
E7ERA6	RNF223	RING finger protein 223	RN223_HUMAN	TRUE	72.2	0.38433	12.4564	3842.84	6047.73	NaN	8093.94	9646.89	8979.63	NaN	NaN	NaN	11.908	12.5622	NaN	12.9826	13.2358	13.1324	NaN	NaN	NaN
E9PAV3	NACA	Nascent polypeptide-associated complex subunit alpha, muscle-specific form	NACAM_HUMAN	TRUE	100	0.128142	16.81	120135	117954	138683	110516	122109	129496	89017.5	84901.2	90177.9	16.8743	16.8479	17.0814	16.7539	16.8978	16.9825	16.4418	16.3735	16.4605
E9PRG8	C11orf98	Uncharacterized protein C11orf98	CK098_HUMAN	TRUE	100	0.237754	14.8215	35080.5	34815.5	35839.6	31874.2	34177.4	29237	15643.9	15470.9	15165.9	15.0984	15.0874	15.1293	14.9601	15.0608	14.8355	13.9333	13.9173	13.8885
ENSEMBL:ENSBTAP00000007350	(Bos	taurus) similar to Complement C4-A precursor		TRUE	100	0.241379	13.6421	14366.9	13700.8	15273.3	14002.3	14069.5	12017.9	15459.8	15184.5	14656.9	13.8105	13.742	13.8987	13.7734	13.7803	13.5529	13.9162	13.8903	13.8393
ENSEMBL:ENSBTAP00000016046	(Bos	taurus) similar to fibulin-1 C isoform 1		TRUE	100	0.314055	13.3744	7464.16	8081.78	8751.39	12904.1	12961.5	12637	13972.1	14733.5	13969.6	12.8658	12.9805	13.0953	13.6555	13.6619	13.6254	13.7703	13.8468	13.77
ENSEMBL:ENSBTAP00000018229	(Bos	taurus) 54 kDa protein		TRUE	100	0.252907	14.037	12314.5	12631.1	13182.2	14059.3	13704.7	15543.4	23914.4	23135.5	25992.3	13.5881	13.6247	13.6863	13.7792	13.7424	13.924	14.5456	14.4978	14.6658
ENSEMBL:ENSBTAP00000018574	(Bos	taurus) 55 kDa protein		TRUE	100	0.240621	11.1065	1703.28	1487.61	1739.83	1860.99	1778.43	1739.69	3111.63	3140.75	3338.21	10.7341	10.5388	10.7647	10.8619	10.7964	10.7646	11.6035	11.6169	11.7049
ENSEMBL:ENSBTAP00000024146	(Bos	taurus) similar to alpha-2-macroglobulin isoform 1		TRUE	100	0.290385	15.3319	29692.3	30248.8	30482.9	46115	47467.2	47883.5	55045.8	54572.7	55425	14.8578	14.8846	14.8957	15.4929	15.5346	15.5472	15.7483	15.7359	15.7583
ENSEMBL:ENSBTAP00000025008	(Bos	taurus) hypothetical protein		TRUE	100	0.139021	14.672	21695	21456.1	21380.9	24886.9	25916.8	25414.1	31551.3	31272.4	31478.7	14.4051	14.3891	14.384	14.6031	14.6616	14.6333	14.9454	14.9326	14.9421
ENSEMBL:ENSBTAP00000032840	(Bos	taurus) similar to apolipoprotein B, partial		TRUE	100	0.62656	14.5004	16244.1	14953.8	16968.3	26764.6	26851.1	25076.7	63093.9	61477.1	61894.6	13.9876	13.8682	14.0506	14.708	14.7127	14.6141	15.9452	15.9078	15.9175
ENSEMBL:ENSBTAP00000034412	(Bos	taurus) similar to C4b-binding protein alpha chain		TRUE	100	0.654099	14.188	10047.6	10534.5	10944.5	20392.5	21454.5	21476.2	20269.7	20589.6	20900.8	13.2946	13.3628	13.4179	14.3157	14.389	14.3905	14.307	14.3296	14.3513
ENSEMBL:ENSBTAP00000037665	(Bos	taurus) similar to Pregnancy zone protein, partial		TRUE	83.3	0.577008	10.2578	440.016	485.556	574.745	NaN	NaN	NaN	2066.94	2206.1	2369.86	8.78141	8.9235	9.16678	NaN	NaN	NaN	11.0133	11.1073	11.2106
H-INV:HIT000292931	Tax_Id=9606	Gene_Symbol=- Similar to Keratin, type II cytoskeletal 8		TRUE	100	0.428636	12.6545	5802.79	4995.97	5732.18	2040.11	2643.76	782.554	11263.1	9205.96	8746.17	12.5025	12.2865	12.4849	10.9944	11.3684	9.61205	13.4593	13.1684	13.0944
I0J062	PANO1	Proapoptotic nucleolar protein 1	PANO1_HUMAN	TRUE	100	0.258864	13.5096	9648.66	11027.6	10578.1	7530.79	6940.06	6918.31	14694.3	15711.4	16969.3	13.2361	13.4288	13.3688	12.8786	12.7607	12.7562	13.843	13.9395	14.0506
L0R819	ASDURF	ASNSD1 upstream open reading frame protein	ASURF_HUMAN	TRUE	100	0.104592	12.683	6236.54	6771.27	5333.44	5730.95	6248.53	5294.33	6403.3	6221.08	6488.91	12.6065	12.7252	12.3808	12.4846	12.6093	12.3702	12.6446	12.603	12.6638
M5A8F1	ERVH48-1	Suppressyn	SUPYN_HUMAN	TRUE	61.1	0.519164	11.8111	969.73	NaN	1282.85	NaN	NaN	NaN	4490.46	3501.06	2296.91	9.92144	NaN	10.3251	NaN	NaN	NaN	12.1326	11.7736	11.1655
O00115	DNASE2	Deoxyribonuclease-2-alpha	DNS2A_HUMAN	TRUE	100	0.226616	15.4661	41319.5	43261.8	38132.7	63798.8	62685.7	60391.1	56768.2	60187.6	53970.9	15.3345	15.4008	15.2187	15.9612	15.9358	15.882	15.7928	15.8772	15.7199
O00116	AGPS	Alkyldihydroxyacetonephosphate synthase, peroxisomal	ADAS_HUMAN	TRUE	100	0.0877753	16.2955	79645.5	80180.1	81230.6	92648.1	92279.7	93695.3	78348.2	78123.4	76970.1	16.2813	16.291	16.3097	16.4995	16.4937	16.5157	16.2576	16.2535	16.232
O00124	UBXN8	UBX domain-containing protein 8	UBXN8_HUMAN	TRUE	100	0.288822	10.3047	786.123	1245	1455.47	1137.03	825.316	1503.95	775.545	1047.42	731.945	9.61861	10.2819	10.5073	10.1511	9.6888	10.5545	9.59907	10.0326	9.51559
O00139	KIF2A	Kinesin-like protein KIF2A	KIF2A_HUMAN	TRUE	100	0.0461827	15.1079	33871.9	34232.1	34171.4	38027.5	35862.5	37216.8	33369.1	33871.1	33243.7	15.0478	15.0631	15.0605	15.2148	15.1302	15.1837	15.0262	15.0478	15.0208
O00148	DDX39A	ATP-dependent RNA helicase DDX39A	DX39A_HUMAN	TRUE	100	0.0881655	14.7436	27448	26275.7	25279.5	29478.8	31723.7	30910.3	26874.3	27498.2	26185.7	14.7444	14.6814	14.6257	14.8474	14.9533	14.9158	14.7139	14.7471	14.6765
O00151	PDLIM1	PDZ and LIM domain protein 1	PDLI1_HUMAN	TRUE	100	0.14968	18.5212	333474	329368	323718	385229	367821	362126	399215	394943	392992	18.3472	18.3293	18.3044	18.5554	18.4886	18.4661	18.6068	18.5913	18.5841
O00154	ACOT7	Cytosolic acyl coenzyme A thioester hydrolase	BACH_HUMAN	TRUE	100	0.302838	17.316	204191	202639	211836	246257	240249	246617	186853	185929	184163	17.6396	17.6286	17.6926	17.9098	17.8742	17.9119	17.5115	17.5044	17.4906
O00159	MYO1C	Unconventional myosin-Ic	MYO1C_HUMAN	TRUE	100	0.1344	16.3477	79203.1	81133	82084.8	81795.8	79114.7	79069.3	91861.2	91505.7	90688.7	16.2733	16.308	16.3248	16.3197	16.2717	16.2708	16.4872	16.4816	16.4686
O00160	MYO1F	Unconventional myosin-If	MYO1F_HUMAN	TRUE	100	0.187756	13.71	16284	15350.2	14498.7	16554.2	17194.1	15980.7	10146.3	9752.74	11552	13.9912	13.906	13.8236	14.0149	14.0696	13.964	13.3087	13.2516	13.4959
O00161	SNAP23	Synaptosomal-associated protein 23	SNP23_HUMAN	TRUE	100	0.225304	15.0437	47931.4	47956.6	46851.3	27907.9	26425.8	26174.5	25616.5	25219.5	27350.2	15.5487	15.5494	15.5158	14.7684	14.6897	14.6759	14.6448	14.6222	14.7393
O00165	HAX1	HCLS1-associated protein X-1	HAX1_HUMAN	TRUE	100	0.520449	12.644	3801.75	4905.01	4831.86	6597.11	5522.88	5859.94	4775.44	4369.28	4706.9	11.8924	12.26	12.2384	12.6876	12.4312	12.5167	12.2214	12.0932	12.2006
O00170	AIP	AH receptor-interacting protein	AIP_HUMAN	TRUE	100	0.125825	15.0904	30231.2	30616	31123.5	34851.1	33096	33861.1	39362.6	42863.5	42527.4	14.8837	14.902	14.9257	15.0889	15.0144	15.0473	15.2645	15.3875	15.3761
O00178	GTPBP1	GTP-binding protein 1	GTPB1_HUMAN	TRUE	100	0.121397	13.8343	15008.9	16857.1	16510.5	15491.8	14725.3	14802.4	16662.8	16844.9	16815.6	13.8735	14.0411	14.0111	13.9192	13.846	13.8535	14.0243	14.04	14.0375
O00180	KCNK1	Potassium channel subfamily K member 1	KCNK1_HUMAN	TRUE	100	0.614823	11.1813	1635.39	1418.97	1322.57	1433.02	250.754	1361.29	2952.6	3328.99	3212.23	10.6754	10.4706	10.3691	10.4848	7.97013	10.4108	11.5278	11.7009	11.6494
O00186	STXBP3	Syntaxin-binding protein 3	STXB3_HUMAN	TRUE	100	0.260142	13.6852	11042.8	10712.7	11008.6	8927.7	10484.6	10192.6	15773.8	14764.8	15449.1	13.4308	13.387	13.4263	13.1241	13.356	13.3152	13.9452	13.8499	13.9152
O00189	AP4M1	AP-4 complex subunit mu-1	AP4M1_HUMAN	TRUE	100	0.161857	11.6542	3196.88	3540.49	3375.28	3953.03	2811.15	4374.43	2841.12	3816.06	3019.5	11.6424	11.7897	11.7208	11.9487	11.4569	12.0949	11.4722	11.8979	11.5601
O00193	SMAP	Small acidic protein	SMAP_HUMAN	TRUE	100	0.0797871	15.2774	40211.8	39508.4	40006.1	41255.5	36899.9	34985	46694.9	46438.8	43004.6	15.2953	15.2699	15.2879	15.3323	15.1713	15.0945	15.511	15.503	15.3922
O00194	RAB27B	Ras-related protein Rab-27B	RB27B_HUMAN	TRUE	100	0.185681	13.5116	9742.78	9593.94	10737.8	10996	9994.21	9187.66	14654.7	14783.4	14182.6	13.2501	13.2279	13.3904	13.4247	13.2869	13.1655	13.8391	13.8517	13.7918
O00203	AP3B1	AP-3 complex subunit beta-1	AP3B1_HUMAN	TRUE	100	0.0668841	17.1948	156997	164028	157104	139709	135825	136258	142691	144687	148721	17.2604	17.3236	17.2614	17.0921	17.0514	17.056	17.1225	17.1426	17.1822
O00204	SULT2B1	Sulfotransferase 2B1	ST2B1_HUMAN	TRUE	100	0.393089	13.9958	14457	15492.7	15755.8	11543.4	13789.1	12762.5	11570.3	12408	11949.8	13.8195	13.9193	13.9436	13.4948	13.7512	13.6396	13.4981	13.599	13.5447
O00214	LGALS8	Galectin-8	LEG8_HUMAN	TRUE	100	0.498126	12.4739	7433.3	7511.39	7368.72	2570.55	2389.9	2484.6	5650.37	5271.92	5269.07	12.8598	12.8749	12.8472	11.3279	11.2227	11.2788	12.4641	12.3641	12.3633
O00217	NDUFS8	NADH dehydrogenase [ubiquinone] iron-sulfur protein 8, mitochondrial	NDUS8_HUMAN	TRUE	100	0.171493	14.0147	16497.2	16730.6	16434.1	24184.8	21469.3	20567.2	16200.4	17191.2	17404.2	14.0099	14.0302	14.0044	14.5618	14.39	14.3281	13.9837	14.0694	14.0871
O00220	TNFRSF10A	Tumor necrosis factor receptor superfamily member 10A	TR10A_HUMAN	TRUE	94.4	0.350552	12.5273	3434.58	3677.67	NaN	5557.71	5636.21	5384.95	7434.64	7451.96	7628.32	11.7459	11.8446	NaN	12.4403	12.4605	12.3947	12.86	12.8634	12.8971
O00221	NFKBIE	NF-kappa-B inhibitor epsilon	IKBE_HUMAN	TRUE	94.4	0.267359	11.4586	2822.25	1929.55	1492.91	4296.95	2444.91	2089.8	4337.04	3358.96	2807.68	11.4626	10.914	10.5439	12.0691	11.2556	11.0291	12.0825	11.7138	11.4552
O00231	PSMD11	26S proteasome non-ATPase regulatory subunit 11	PSD11_HUMAN	TRUE	100	0.112515	17.0291	123661	123281	122838	129836	135739	129485	128681	128761	129373	16.916	16.9116	16.9064	16.9863	17.0505	16.9824	16.9734	16.9743	16.9812
O00232	PSMD12	26S proteasome non-ATPase regulatory subunit 12	PSD12_HUMAN	TRUE	100	0.0693252	16.479	89853.5	90995.8	88735	89188.8	93035.2	90681.8	88852	91450.4	91144.5	16.4553	16.4735	16.4372	16.4446	16.5055	16.4685	16.4391	16.4807	16.4759
O00233	PSMD9	26S proteasome non-ATPase regulatory subunit 9	PSMD9_HUMAN	TRUE	100	0.0639173	16.1929	76298.5	74494.1	71474.4	81359.1	82411	80229.7	67168.6	70706.6	70419.8	16.2194	16.1848	16.1251	16.312	16.3306	16.2918	16.0355	16.1096	16.1037
O00244	ATOX1	Copper transport protein ATOX1	ATOX1_HUMAN	TRUE	100	0.262776	14.1655	25220.3	26214.2	25929.2	16289.4	17068.8	17360.4	24328.8	25544.3	26568.1	14.6223	14.6781	14.6623	13.9916	14.0591	14.0835	14.5704	14.6407	14.6974
O00255	MEN1	Menin	MEN1_HUMAN	TRUE	100	0.179458	12.075	4730.95	4272.48	4389.19	3960.8	5103.18	5453.71	5317.75	5938.87	5312.78	12.2079	12.0609	12.0997	11.9516	12.3172	12.413	12.3766	12.536	12.3753
O00257	CBX4	E3 SUMO-protein ligase CBX4	CBX4_HUMAN	TRUE	100	0.20087	12.6177	6050.54	5263.37	6442	6757.13	6216.23	6184.24	5311.56	5734.39	5458.5	12.5628	12.3618	12.6533	12.7222	12.6018	12.5944	12.3749	12.4854	12.4143
O00258	GET1	Guided entry of tail-anchored proteins factor 1	GET1_HUMAN	TRUE	88.9	0.425894	11.1236	3228.9	3311.77	3847.93	1517.09	1333.69	1660.04	1485.3	NaN	1152.7	11.6568	11.6934	11.9099	10.5671	10.3812	10.697	10.5365	NaN	10.1708
O00264	PGRMC1	Membrane-associated progesterone receptor component 1	PGRC1_HUMAN	TRUE	100	0.288767	17.2435	123630	126533	126869	220949	217832	222357	221417	233602	226265	16.9157	16.9492	16.953	17.7534	17.7329	17.7625	17.7564	17.8337	17.7877
O00267	SUPT5H	Transcription elongation factor SPT5	SPT5H_HUMAN	TRUE	100	0.187497	16.4514	108068	108428	108781	107676	103911	106311	77782.4	77837.2	77909	16.7216	16.7264	16.7311	16.7163	16.665	16.6979	16.2472	16.2482	16.2495
O00268	TAF4	Transcription initiation factor TFIID subunit 4	TAF4_HUMAN	TRUE	100	0.12573	13.244	8805.37	7941.46	9515.84	9861.26	9331.91	10555	12065.5	10967	11608.5	13.1042	12.9552	13.2161	13.2676	13.188	13.3656	13.5586	13.4209	13.5029
O00273	DFFA	DNA fragmentation factor subunit alpha	DFFA_HUMAN	TRUE	100	0.166008	14.6723	32662.9	33322.9	34244.7	20007.6	23022.6	20660.3	22114.4	23280.6	23970.4	14.9954	15.0242	15.0636	14.2883	14.4908	14.3346	14.4327	14.5068	14.549
O00291	HIP1	Huntingtin-interacting protein 1	HIP1_HUMAN	TRUE	77.8	0.644901	11.0472	4162.19	4151.15	4930.78	5181.2	4179.71	5020.35	NaN	NaN	NaN	12.0231	12.0193	12.2676	12.3391	12.0292	12.2936	NaN	NaN	NaN
O00299	CLIC1	Chloride intracellular channel protein 1	CLIC1_HUMAN	TRUE	100	0.0828685	19.4978	682923	694511	687544	752006	777022	759883	714356	700741	708777	19.3814	19.4056	19.3911	19.5204	19.5676	19.5354	19.4463	19.4185	19.435
O00303	EIF3F	Eukaryotic translation initiation factor 3 subunit F	EIF3F_HUMAN	TRUE	100	0.121266	16.1729	79379.8	78111.7	79194	77554.8	71488.5	69081.5	67492.2	64484.8	64388.7	16.2765	16.2533	16.2731	16.2429	16.1254	16.076	16.0424	15.9767	15.9745
O00308	WWP2	NEDD4-like E3 ubiquitin-protein ligase WWP2	WWP2_HUMAN	TRUE	100	0.387883	11.2462	2458.62	2880.18	2606.39	4324.97	4280.69	4126.31	2204.14	1513	1927.78	11.2636	11.4919	11.3478	12.0785	12.0636	12.0106	11.106	10.5632	10.9127
O00327	BMAL1	Basic helix-loop-helix ARNT-like protein 1	BMAL1_HUMAN	TRUE	94.4	0.187347	11.7291	4316.88	3655.99	4119.57	4061.2	3860.13	3983.22	2652.84	3168.17	3142.4	12.0758	11.836	12.0083	11.9877	11.9144	11.9597	11.3733	11.6294	11.6177
O00329	PIK3CD	Phosphatidylinositol 4,5-bisphosphate 3-kinase catalytic subunit delta isoform	PK3CD_HUMAN	FALSE	16.7	0.253498	9.06802	690.926	541.757	NaN	413.05	NaN	NaN	NaN	NaN	NaN	9.43239	9.0815	NaN	8.69017	NaN	NaN	NaN	NaN	NaN
O00330	PDHX	Pyruvate dehydrogenase protein X component, mitochondrial	ODPX_HUMAN	TRUE	100	0.120059	13.6683	12326.7	12216.7	11471.2	15094.7	14738.2	12568.4	14878.3	14407.6	13363.6	13.5895	13.5766	13.4857	13.8818	13.8473	13.6175	13.8609	13.8145	13.706
O00391	QSOX1	Sulfhydryl oxidase 1	QSOX1_HUMAN	TRUE	100	0.356869	13.4705	14539	14817.2	15342.9	17721.4	16201.3	17254.6	14817.1	14822.8	15795.6	13.8276	13.855	13.9053	14.1132	13.9838	14.0747	13.855	13.8555	13.9472
O00399	DCTN6	Dynactin subunit 6	DCTN6_HUMAN	TRUE	100	0.174305	14.2058	17081.7	17854.9	17094.7	15945.9	18649.8	16340.3	16446	16129.5	19506.6	14.0602	14.124	14.0613	13.9609	14.1869	13.9962	14.0055	13.9774	14.2517
O00400	SLC33A1	Acetyl-coenzyme A transporter 1	ACATN_HUMAN	TRUE	100	0.172827	11.945	3842.87	4489.02	4290.42	5255.62	4481.62	2480.8	3942.04	3808.66	4228.17	11.908	12.1322	12.0669	12.3596	12.1298	11.2766	11.9447	11.8951	12.0458
O00401	WASL	Actin nucleation-promoting factor WASL	WASL_HUMAN	TRUE	100	0.141355	14.7137	29413.5	30394	30352.9	23125.2	18947.2	24711.1	23867.7	22995.2	22438.9	14.8442	14.8915	14.8895	14.4972	14.2097	14.5929	14.5428	14.489	14.4537
O00410	IPO5	Importin-5	IPO5_HUMAN	TRUE	100	0.164068	16.9458	105721	105558	104184	114163	116187	111938	143588	141586	145580	16.6899	16.6877	16.6688	16.8007	16.8261	16.7723	17.1316	17.1113	17.1515
O00411	POLRMT	DNA-directed RNA polymerase, mitochondrial	RPOM_HUMAN	TRUE	100	0.406036	11.7475	5449.72	5140.21	4934.74	5235.86	4785.54	4090.64	1776.77	2047.42	1597.05	12.412	12.3276	12.2688	12.3542	12.2245	11.9981	10.795	10.9996	10.6412
O00422	SAP18	Histone deacetylase complex subunit SAP18	SAP18_HUMAN	TRUE	100	0.0714046	16.8504	104357	111687	112333	131678	131651	139274	120343	119680	117527	16.6712	16.7691	16.7774	17.0067	17.0064	17.0876	16.8768	16.8688	16.8426
O00429	DNM1L	Dynamin-1-like protein	DNM1L_HUMAN	TRUE	100	0.0640578	16.2734	82513.5	83478	82326.1	83416.7	88699.5	86241.3	72308.7	72066.5	73072.1	16.3323	16.3491	16.3291	16.348	16.4366	16.3961	16.1419	16.137	16.157
O00442	RTCA	RNA 3'-terminal phosphate cyclase	RTCA_HUMAN	TRUE	100	0.180537	14.648	22756.2	21303.4	21772.2	21027.4	21029.2	21833.4	26564.2	26089.7	26036.7	14.474	14.3788	14.4102	14.36	14.3601	14.4143	14.6972	14.6712	14.6683
O00443	PIK3C2A	Phosphatidylinositol 4-phosphate 3-kinase C2 domain-containing subunit alpha	P3C2A_HUMAN	TRUE	100	0.123353	14.1532	21362.1	20996.7	21649.7	14828.4	16162.9	15117	15906.2	16072.5	16349.3	14.3828	14.3579	14.4021	13.8561	13.9804	13.8839	13.9573	13.9723	13.9969
O00458	IFRD1	Interferon-related developmental regulator 1	IFRD1_HUMAN	TRUE	100	1.0239	11.677	1678.08	1861.13	1431.72	1997.57	1476.35	1667.55	2088.58	2023.48	1684.5	10.7126	10.862	10.4835	10.964	10.5278	10.7035	11.0283	10.9826	10.7181
O00459	PIK3R2	Phosphatidylinositol 3-kinase regulatory subunit beta	P85B_HUMAN	TRUE	100	0.495984	11.7435	7947.06	6703.57	7401.08	4150.28	3679.87	3365.82	1858.5	1567.2	2954.16	12.9562	12.7107	12.8535	12.019	11.8454	11.7167	10.8599	10.614	11.5285
O00461	GOLIM4	Golgi integral membrane protein 4	GOLI4_HUMAN	TRUE	100	0.259201	12.7379	8429.51	7950.96	8297.06	7557.07	7155.19	7220.97	10138.4	10243.5	9896.47	13.0412	12.9569	13.0184	12.8836	12.8048	12.818	13.3075	13.3224	13.2727
O00462	MANBA	Beta-mannosidase	MANBA_HUMAN	TRUE	100	0.155035	14.2882	17330.6	16653.8	18940.2	19178.5	16756.5	16102	23600.6	25502.5	24426.3	14.081	14.0236	14.2092	14.2272	14.0324	13.975	14.5265	14.6384	14.5761
O00468	AGRN	Agrin	AGRIN_HUMAN	TRUE	100	0.296973	14.3705	20118.4	20366.5	20813.1	20850.5	21014.3	21749.1	27861.4	29568.1	29460	14.2962	14.3139	14.3452	14.3478	14.3591	14.4087	14.766	14.8518	14.8465
O00471	EXOC5	Exocyst complex component 5	EXOC5_HUMAN	TRUE	100	0.113633	13.9522	18238	17753	16694.8	14267.5	14153.1	13826.1	14763.1	15470.3	14707.3	14.1547	14.1158	14.0271	13.8004	13.7888	13.7551	13.8497	13.9172	13.8442
O00479	HMGN4	High mobility group nucleosome-binding domain-containing protein 4	HMGN4_HUMAN	TRUE	94.4	0.329115	10.6501	1794.02	1668.8	1588.89	2862.28	2992.2	2381.5	1715.96	1505.59	1465	10.809	10.7046	10.6338	11.4829	11.547	11.2177	10.7448	10.5561	10.5167
O00483	NDUFA4	Cytochrome c oxidase subunit NDUFA4	NDUA4_HUMAN	TRUE	100	0.262625	15.5316	36899.8	41672.3	40762.9	26157.1	27044.9	30933.9	59896.6	61059.4	68204.1	15.1713	15.3468	15.315	14.6749	14.7231	14.9169	15.8702	15.8979	16.0576
O00487	PSMD14	26S proteasome non-ATPase regulatory subunit 14	PSDE_HUMAN	TRUE	100	0.136501	17.4766	164728	158277	164477	193690	174730	184852	182607	175319	166203	17.3297	17.2721	17.3275	17.5634	17.4148	17.496	17.4784	17.4196	17.3426
O00488	ZNF593	Zinc finger protein 593	ZN593_HUMAN	TRUE	100	0.125528	13.1696	8966.8	8367.19	10100.3	9196.58	9891.03	9911.28	6866.86	7307.91	7036.57	13.1304	13.0305	13.3021	13.1669	13.2719	13.2749	12.7454	12.8352	12.7807
O00499	BIN1	Myc box-dependent-interacting protein 1	BIN1_HUMAN	TRUE	100	0.137541	13.712	12551.3	11016.2	11234.2	12210.8	14439.2	14052.6	12212	13021.1	13703.8	13.6156	13.4273	13.4556	13.5759	13.8177	13.7786	13.576	13.6686	13.7423
O00505	KPNA3	Importin subunit alpha-4	IMA4_HUMAN	TRUE	100	0.229301	14.963	27740.1	26143.8	27288.4	23082.2	20173.1	20804.7	34112.4	34543.5	37078.4	14.7597	14.6742	14.736	14.4945	14.3001	14.3446	15.058	15.0761	15.1783
O00515	LAD1	Ladinin-1	LAD1_HUMAN	TRUE	100	0.104372	16.4654	84513.1	83259.6	86602.7	96987	99005.2	102899	93902.4	92313	92854.5	16.3669	16.3453	16.4021	16.5655	16.5952	16.6509	16.5189	16.4942	16.5027
O00541	PES1	Pescadillo homolog	PESC_HUMAN	TRUE	100	0.170682	15.9284	67830.7	66759.8	67904.6	72555.6	75148.9	74165.8	42076.7	42851.9	43687	16.0496	16.0267	16.0512	16.1468	16.1975	16.1785	15.3607	15.3871	15.4149
O00560	SDCBP	Syntenin-1	SDCB1_HUMAN	TRUE	100	0.149991	15.7817	62293.7	61243.6	62119.7	46825.8	45716.5	45508.7	69026.5	67505.3	67692.4	15.9268	15.9023	15.9228	15.515	15.4804	15.4739	16.0749	16.0427	16.0467
O00562	PITPNM1	Membrane-associated phosphatidylinositol transfer protein 1	PITM1_HUMAN	TRUE	100	0.245883	11.8738	4901.13	5597.9	5229.06	3379.66	3385.27	3048.86	4322.53	5046.84	5208.98	12.2589	12.4507	12.3523	11.7227	11.7251	11.5741	12.0777	12.3012	12.3468
O00566	MPHOSPH10	U3 small nucleolar ribonucleoprotein protein MPP10	MPP10_HUMAN	TRUE	100	0.415504	13.679	17873.8	19236.9	18212.2	9249.01	11275.7	10339.1	4605.35	4122.78	3309.75	14.1256	14.2316	14.1526	13.1751	13.4609	13.3358	12.1691	12.0094	11.6925
O00567	NOP56	Nucleolar protein 56	NOP56_HUMAN	TRUE	100	0.117986	16.6118	93657.8	92959.5	96745.5	120608	125142	122369	92801.6	95405.7	94393.4	16.5151	16.5043	16.5619	16.88	16.9332	16.9009	16.5019	16.5418	16.5264
O00571	DDX3X	ATP-dependent RNA helicase DDX3X	DDX3X_HUMAN	TRUE	100	0.193606	17.3461	153326	150382	155656	137362	134068	131238	142235	138391	139506	17.2262	17.1983	17.248	17.0676	17.0326	17.0018	17.1179	17.0784	17.09
O00584	RNASET2	Ribonuclease T2	RNT2_HUMAN	TRUE	100	0.189798	13.2915	8679.91	8917.29	9680.25	11682.8	12164.7	12810.7	13699	12875.7	13040.4	13.0835	13.1224	13.2408	13.5121	13.5704	13.6451	13.7418	13.6524	13.6707
O00592	PODXL	Podocalyxin	PODXL_HUMAN	TRUE	100	0.204936	16.2051	70908.7	71085.6	72507.8	70291	65882.7	67971.4	73650.8	79921.9	81099.8	16.1137	16.1173	16.1458	16.1011	16.0076	16.0526	16.1684	16.2863	16.3074
O00622	CCN1	CCN family member 1	CCN1_HUMAN	TRUE	38.9	0.486367	11.0735	4091.36	5309.36	4510.18	NaN	48.5077	NaN	NaN	NaN	NaN	11.9984	12.3743	12.139	NaN	5.60014	NaN	NaN	NaN	NaN
O00625	PIR	Pirin	PIR_HUMAN	TRUE	100	0.437183	10.2075	808.636	1018.8	1219.72	660.264	1001.59	1517.3	980.315	969.217	1346.95	9.65935	9.99265	10.2523	9.3669	9.96807	10.5673	9.9371	9.92068	10.3955
O00629	KPNA4	Importin subunit alpha-3	IMA3_HUMAN	TRUE	100	0.124359	16.0583	65970.4	67403.8	67797.9	56054.8	54735.5	50038	81449.5	80430.5	77133.9	16.0095	16.0405	16.049	15.7746	15.7402	15.6107	16.3136	16.2955	16.2351
O00712	NFIB	Nuclear factor 1 B-type	NFIB_HUMAN	TRUE	50	0.371595	10.1916	NaN	549.434	1514.84	NaN	NaN	NaN	1367.73	2124.73	1224.27	NaN	9.1018	10.565	NaN	NaN	NaN	10.4176	11.0531	10.2577
O00716	E2F3	Transcription factor E2F3	E2F3_HUMAN	FALSE	44.4	0.525657	7.84716	NaN	NaN	NaN	NaN	NaN	207.751	409.406	414.046	439.409	NaN	NaN	NaN	NaN	NaN	7.69872	8.67739	8.69365	8.77942
O00743	PPP6C	Serine/threonine-protein phosphatase 6 catalytic subunit	PPP6_HUMAN	TRUE	100	0.0478639	16.3238	87122	89551.7	90276.7	79234.3	85066.7	86174	79342.8	77536.2	78776.2	16.4108	16.4504	16.4621	16.2738	16.3763	16.395	16.2758	16.2426	16.2655
O00746	NME4	Nucleoside diphosphate kinase, mitochondrial	NDKM_HUMAN	TRUE	100	0.305174	11.8075	2683.36	3054.84	2989.08	4617.39	4105.07	4888.85	5200.15	5101.27	5437.59	11.3898	11.5769	11.5455	12.1729	12.0032	12.2553	12.3443	12.3166	12.4088
O00748	CES2	Cocaine esterase	EST2_HUMAN	TRUE	100	0.607643	13.0576	5412.75	5901.88	5994.11	8612.58	7559.76	7790.38	21853.3	21743.5	22896.9	12.4021	12.527	12.5493	13.0722	12.8841	12.9275	14.4156	14.4083	14.4829
O00750	PIK3C2B	Phosphatidylinositol 4-phosphate 3-kinase C2 domain-containing subunit beta	P3C2B_HUMAN	TRUE	100	0.501859	11.9205	3486.13	3414	3320.87	3080.46	2050.28	1674.12	3193.65	3256.47	3355.27	11.7674	11.7372	11.6973	11.5889	11.0016	10.7092	11.641	11.6691	11.7122
O00754	MAN2B1	Lysosomal alpha-mannosidase	MA2B1_HUMAN	TRUE	100	0.23111	14.9383	37135.7	38078.9	36053.8	46198.2	43904.1	43423.7	32644.1	34405.3	33733.1	15.1805	15.2167	15.1379	15.4955	15.4221	15.4062	14.9945	15.0703	15.0419
O00762	UBE2C	Ubiquitin-conjugating enzyme E2 C	UBE2C_HUMAN	TRUE	100	0.472238	13.8876	9090.02	9295.17	7997.8	25096.1	23236.9	22322.7	18630.6	18129.8	17861.2	13.1501	13.1823	12.9654	14.6152	14.5041	14.4462	14.1854	14.1461	14.1245
O00764	PDXK	Pyridoxal kinase	PDXK_HUMAN	TRUE	100	0.107127	16.3836	89081.9	91186.5	88839.9	98895.1	100074	98663.3	72882.7	73177	70931.5	16.4428	16.4765	16.4389	16.5936	16.6107	16.5902	16.1533	16.1591	16.1141
O00767	SCD	Stearoyl-CoA desaturase	SCD_HUMAN	TRUE	100	0.685231	15.1747	36673.6	38394.9	36558	21853.9	26921.8	24358.2	15836.7	11521.4	16296.2	15.1625	15.2286	15.1579	14.4156	14.7165	14.5721	13.951	13.492	13.9922
O14493	CLDN4	Claudin-4	CLD4_HUMAN	TRUE	100	0.763828	13.7491	11046.8	11563.6	10856.3	5032	6355.95	4944.53	10036	10919.1	10638.7	13.4313	13.4973	13.4062	12.2969	12.6339	12.2716	13.2929	13.4146	13.377
O14497	ARID1A	AT-rich interactive domain-containing protein 1A	ARI1A_HUMAN	TRUE	100	0.288393	14.9481	21453.1	21899.8	22003.1	25660.3	27581	27761.6	43639.9	43300.8	43817.3	14.3889	14.4186	14.4254	14.6473	14.7514	14.7608	15.4134	15.4021	15.4192
O14508	SOCS2	Suppressor of cytokine signaling 2	SOCS2_HUMAN	TRUE	100	0.441296	11.8626	2631.36	1755.81	3293.94	3205.35	4267.87	3407.92	3008.36	2823.69	2359.95	11.3616	10.7779	11.6856	11.6463	12.0593	11.7347	11.5548	11.4634	11.2045
O14514	ADGRB1	Adhesion G protein-coupled receptor B1	AGRB1_HUMAN	TRUE	83.3	0.554498	8.50829	347.672	545.805	269.686	633.701	193.439	172.852	297.35	281.605	874.381	8.44158	9.09224	8.07513	9.30766	7.59573	7.43339	8.21602	8.13753	9.77212
O14519	CDK2AP1	Cyclin-dependent kinase 2-associated protein 1	CDKA1_HUMAN	TRUE	100	0.461517	10.203	1057.29	1215.9	1046.95	909.806	1004.16	926.847	1613.54	1653.65	1689.38	10.0462	10.2478	10.032	9.82941	9.97178	9.85619	10.656	10.6914	10.7223
O14521	SDHD	Succinate dehydrogenase [ubiquinone] cytochrome b small subunit, mitochondrial	DHSD_HUMAN	TRUE	100	0.281107	11.6203	4766.21	4594.33	4751.88	3429.8	4431.56	3852.12	2500.29	2711.98	2282.73	12.2186	12.1656	12.2143	11.7439	12.1136	11.9114	11.2879	11.4051	11.1565
O14523	C2CD2L	Phospholipid transfer protein C2CD2L	C2C2L_HUMAN	TRUE	83.3	0.215413	11.1217	2094.42	2585.38	2593.26	2315.15	2988.1	2755.81	1988.47	1735.3	1884.62	11.0323	11.3362	11.3406	11.1769	11.545	11.4283	10.9574	10.761	10.8801
O14524	NEMP1	Nuclear envelope integral membrane protein 1	NEMP1_HUMAN	TRUE	100	0.216015	12.5133	4244.98	4338.67	5319.6	8358.09	8451.17	7298.61	5902.24	6193.53	6344.6	12.0515	12.083	12.3771	13.029	13.0449	12.8334	12.527	12.5965	12.6313
O14530	TXNDC9	Thioredoxin domain-containing protein 9	TXND9_HUMAN	TRUE	100	0.148355	13.5108	12753.9	14048.6	13454.6	10671.2	10390.4	10501.1	10267.7	10434.6	9576.62	13.6386	13.7781	13.7158	13.3814	13.343	13.3583	13.3258	13.3491	13.2253
O14545	TRAFD1	TRAF-type zinc finger domain-containing protein 1	TRAD1_HUMAN	TRUE	100	0.313984	13.5272	16778.5	15886.7	15351.5	18008.1	17668	17037.1	9638.75	10001.2	8141.3	14.0343	13.9555	13.9061	14.1364	14.1089	14.0564	13.2346	13.2879	12.991
O14548	COX7A2L	Cytochrome c oxidase subunit 7A-related protein, mitochondrial	COX7R_HUMAN	TRUE	100	0.213865	13.0576	9528.81	10054.8	10135.8	10402.3	11663.2	11195.4	9693.4	9777.07	9842.87	13.2181	13.2956	13.3072	13.3446	13.5097	13.4506	13.2428	13.2552	13.2649
O14556	GAPDHS	Glyceraldehyde-3-phosphate dehydrogenase, testis-specific	G3PT_HUMAN	TRUE	94.4	0.156286	12.2922	5319.44	5117.21	5440.86	5439.8	6456.12	5482.37	4709.26	6285.74	5546.98	12.3771	12.3211	12.4096	12.4093	12.6565	12.4206	12.2013	12.6179	12.4375
O14561	NDUFAB1	Acyl carrier protein, mitochondrial	ACPM_HUMAN	TRUE	100	0.276989	13.5699	9205.97	9601.92	9386.68	6361.89	7609.09	7729.39	16227.6	16409.4	17807	13.1684	13.2291	13.1964	12.6352	12.8935	12.9161	13.9862	14.0022	14.1202
O14562	UBFD1	Ubiquitin domain-containing protein UBFD1	UBFD1_HUMAN	TRUE	100	0.116207	13.585	12909.8	12168.4	12773	11531.9	12788.2	11834.7	14200.7	14930	15121.5	13.6562	13.5709	13.6408	13.4933	13.6425	13.5307	13.7937	13.8659	13.8843
O14569	CYB561D2	Transmembrane reductase CYB561D2	C56D2_HUMAN	TRUE	100	0.217834	12.5624	6774.83	8048.86	7658.82	8625.26	7679.73	7796.44	4992.96	6326.37	5231.79	12.726	12.9746	12.9029	13.0744	12.9068	12.9286	12.2857	12.6272	12.3531
O14578	CIT	Citron Rho-interacting kinase	CTRO_HUMAN	TRUE	100	0.15005	13.6954	12795.6	12905.9	14069.9	15977.4	15618.2	14356.4	13261.5	12310.2	13707.9	13.6434	13.6557	13.7803	13.9637	13.9309	13.8094	13.695	13.5876	13.7427
O14579	COPE	Coatomer subunit epsilon	COPE_HUMAN	TRUE	100	0.0766613	16.0283	77673.5	75007.6	70804.7	69021.4	62640.2	67632.9	67175.8	65208.1	61824.4	16.2451	16.1947	16.1116	16.0748	15.9348	16.0454	16.0357	15.9928	15.9159
O14593	RFXANK	DNA-binding protein RFXANK	RFXK_HUMAN	TRUE	100	0.435163	9.04943	422.366	843.623	908.499	765.091	524.266	611.01	97.9767	346.122	431.302	8.72235	9.72045	9.82734	9.57949	9.03415	9.25505	6.61437	8.43514	8.75256
O14613	CDC42EP2	Cdc42 effector protein 2	BORG1_HUMAN	TRUE	100	0.444681	12.8432	10943	10598.7	8316.91	2165.07	10284.9	5160.56	6467.44	4132.61	2993.53	13.4177	13.3716	13.0218	11.0802	13.3282	12.3333	12.659	12.0128	11.5476
O14617	AP3D1	AP-3 complex subunit delta-1	AP3D1_HUMAN	TRUE	100	0.079636	15.7932	63563.3	66587.7	68280.3	52939.4	53697.5	51492	56859.8	55246.8	56777.9	15.9559	16.023	16.0592	15.6921	15.7126	15.6521	15.7951	15.7536	15.793
O14618	CCS	Copper chaperone for superoxide dismutase	CCS_HUMAN	TRUE	100	0.35453	14.9505	36384.4	35706.9	37671	55437.8	56201.8	55939.2	36341.1	35345.7	35679.8	15.151	15.1239	15.2012	15.7586	15.7783	15.7716	15.1493	15.1092	15.1228
O14639	ABLIM1	Actin-binding LIM protein 1	ABLM1_HUMAN	TRUE	100	0.207896	12.5387	5502.38	5514.32	5347.44	4681.39	5657.62	5394.53	5871.02	6012.67	5793.27	12.4258	12.429	12.3846	12.1927	12.466	12.3973	12.5194	12.5538	12.5002
O14640	DVL1	Segment polarity protein dishevelled homolog DVL-1	DVL1_HUMAN	TRUE	100	0.231659	11.2733	2401.23	2187.62	2579.03	1454.41	1988.65	1725.41	2476.39	2272.25	2481.44	11.2296	11.0951	11.3326	10.5062	10.9576	10.7527	11.274	11.1499	11.277
O14641	DVL2	Segment polarity protein dishevelled homolog DVL-2	DVL2_HUMAN	TRUE	100	0.10643	12.1538	3901.15	4031.4	4963.3	4931.93	5091.2	3995.1	4867.13	4687.5	4656.52	11.9297	11.9771	12.2771	12.2679	12.3138	11.964	12.2489	12.1946	12.185
O14646	CHD1	Chromodomain-helicase-DNA-binding protein 1	CHD1_HUMAN	TRUE	100	0.125235	12.052	4281.08	4489.22	4171.34	3928.35	4613.43	3903.26	3880.59	3572.71	3938.09	12.0638	12.1322	12.0263	11.9397	12.1716	11.9305	11.9221	11.8028	11.9433
O14647	CHD2	Chromodomain-helicase-DNA-binding protein 2	CHD2_HUMAN	TRUE	100	0.178241	13.4325	9298.76	9171.3	9294.92	11124.7	11944.9	9510.47	10119.3	9817.6	10082.7	13.1828	13.1629	13.1822	13.4415	13.5441	13.2153	13.3048	13.2612	13.2996
O14653	GOSR2	Golgi SNAP receptor complex member 2	GOSR2_HUMAN	TRUE	100	0.112859	13.9861	19796.2	18802.2	20035.2	12476	15119.9	14697.8	16996.5	15023.4	15410	14.2729	14.1986	14.2903	13.6069	13.8842	13.8433	14.053	13.8749	13.9116
O14656	TOR1A	Torsin-1A	TOR1A_HUMAN	TRUE	100	0.164132	14.36	15176.4	15718.4	16471.3	20945.4	18914.3	22839.2	27380.7	24644.7	23024.6	13.8895	13.9402	14.0077	14.3543	14.2072	14.4792	14.7409	14.589	14.4909
O14657	TOR1B	Torsin-1B	TOR1B_HUMAN	TRUE	100	0.302836	13.4635	15088.8	14867.7	14439.6	16761.6	17201	15520.4	10735.6	10668.8	9755.93	13.8812	13.8599	13.8177	14.0329	14.0702	13.9219	13.3901	13.3811	13.2521
O14662	STX16	Syntaxin-16	STX16_HUMAN	TRUE	100	0.207422	13.5005	11239.6	13314.2	13288.7	12442.2	12462.1	12110.7	16630.8	15470	16623.8	13.4563	13.7007	13.6979	13.603	13.6053	13.564	14.0216	13.9172	14.021
O14672	ADAM10	Disintegrin and metalloproteinase domain-containing protein 10	ADA10_HUMAN	TRUE	100	0.246382	15.0172	36138.4	37599.6	38601.5	19225.3	22273.5	20513.6	33637.3	33682.6	34217.9	15.1412	15.1984	15.2364	14.2307	14.443	14.3243	15.0378	15.0397	15.0625
O14678	ABCD4	Lysosomal cobalamin transporter ABCD4	ABCD4_HUMAN	TRUE	88.9	0.405561	11.4434	NaN	2287.83	1457.77	2650.55	2333.97	NaN	2866.48	3210.76	3315.07	NaN	11.1598	10.5095	11.3721	11.1886	NaN	11.4851	11.6487	11.6948
O14681	EI24	Etoposide-induced protein 2.4 homolog	EI24_HUMAN	TRUE	100	0.264531	14.2103	21007	17672.1	17625.9	19128.4	16032.2	16869.9	30864	29711.7	29678.5	14.3586	14.1092	14.1054	14.2234	13.9687	14.0422	14.9136	14.8587	14.8571
O14682	ENC1	Ectoderm-neural cortex protein 1	ENC1_HUMAN	TRUE	100	0.754203	14.4261	42924.3	44047.1	42875.7	10999.8	11992.1	14478.1	14167.3	15390.4	13537.7	15.3895	15.4268	15.3879	13.4252	13.5498	13.8216	13.7903	13.9097	13.7247
O14683	TP53I11	Tumor protein p53-inducible protein 11	P5I11_HUMAN	TRUE	83.3	0.66018	10.6807	1701.62	3860.91	1291.5	1718.89	NaN	1990.07	3204.6	4684.72	4299.89	10.7327	11.9147	10.3348	10.7473	NaN	10.9586	11.6459	12.1937	12.0701
O14686	KMT2D	Histone-lysine N-methyltransferase 2D	KMT2D_HUMAN	TRUE	100	0.279529	11.7526	3083.77	2931.3	1991.71	2637.49	3074.76	3997.49	3858.75	4416.73	3745.47	11.5905	11.5173	10.9598	11.365	11.5863	11.9649	11.9139	12.1088	11.8709
O14715	RGPD8	RANBP2-like and GRIP domain-containing protein 8	RGPD8_HUMAN	TRUE	100	0.14203	15.4091	42954.3	41733.8	41995.2	32998.8	33497.3	33632.4	40474.7	41397.8	41081.1	15.3905	15.3489	15.3579	15.0101	15.0318	15.0376	15.3047	15.3373	15.3262
O14727	APAF1	Apoptotic protease-activating factor 1	APAF_HUMAN	TRUE	100	0.0966229	12.2825	5014.45	5554.62	5287.67	4304.11	4723.49	4865.16	5985.13	5289.43	5867.1	12.2919	12.4395	12.3684	12.0715	12.2056	12.2483	12.5472	12.3689	12.5184
O14730	RIOK3	Serine/threonine-protein kinase RIO3	RIOK3_HUMAN	TRUE	100	0.547043	12.5795	4480.76	4304.19	4379.14	4205.91	2552.83	4908.41	5866.48	5139.06	5235.51	12.1295	12.0715	12.0964	12.0382	11.3179	12.261	12.5183	12.3273	12.3541
O14732	IMPA2	Inositol monophosphatase 2	IMPA2_HUMAN	TRUE	100	0.243879	12.1919	7222.77	6438.95	6100.39	4934.24	4420.68	5096.83	5288.17	4629	5432.8	12.8183	12.6526	12.5747	12.2686	12.1101	12.3154	12.3686	12.1765	12.4075
O14733	MAP2K7	Dual specificity mitogen-activated protein kinase kinase 7	MP2K7_HUMAN	TRUE	100	0.416557	11.3009	3038.8	2573.81	2376.45	1835.66	1643.57	1706.3	1420.82	1353.04	1780.96	11.5693	11.3297	11.2146	10.8421	10.6826	10.7367	10.4725	10.402	10.7984
O14734	ACOT8	Acyl-coenzyme A thioesterase 8	ACOT8_HUMAN	TRUE	100	0.175694	14.0365	18781.5	17751.8	17733.7	21396.8	21330	22111.4	19092.2	17920.2	17241.8	14.197	14.1157	14.1142	14.3851	14.3806	14.4325	14.2207	14.1293	14.0736
O14735	CDIPT	CDP-diacylglycerol--inositol 3-phosphatidyltransferase	CDIPT_HUMAN	TRUE	100	0.607631	14.4198	15965.1	14346.7	14098.2	14618.1	19639.6	17359.7	59689.6	55764.5	55237.3	13.9626	13.8084	13.7832	13.8355	14.2615	14.0835	15.8652	15.7671	15.7534
O14737	PDCD5	Programmed cell death protein 5	PDCD5_HUMAN	TRUE	100	0.0891955	16.5688	86956.5	89182.6	92674.4	110537	111995	113083	93158.6	93976.1	92190.9	16.408	16.4445	16.4999	16.7542	16.7731	16.787	16.5074	16.52	16.4923
O14744	PRMT5	Protein arginine N-methyltransferase 5	ANM5_HUMAN	TRUE	100	0.103324	16.2216	71705.1	69762.6	67398.5	72628.9	67349.1	68774.4	80196.2	76281.3	77790.5	16.1298	16.0902	16.0404	16.1483	16.0394	16.0696	16.2912	16.219	16.2473
O14745	SLC9A3R1	Na(+)/H(+) exchange regulatory cofactor NHE-RF1	NHRF1_HUMAN	TRUE	100	0.466804	17.4557	313407	307079	314532	289490	283864	292532	127117	127097	124167	18.2577	18.2283	18.2628	18.1432	18.1148	18.1582	16.9558	16.9556	16.9219
O14753	OVOL1	Putative transcription factor Ovo-like 1	OVOL1_HUMAN	FALSE	16.7	0.206855	10.3805	NaN	NaN	NaN	1222.77	1158.89	1671.75	NaN	NaN	NaN	NaN	NaN	NaN	10.2559	10.1785	10.7071	NaN	NaN	NaN
O14757	CHEK1	Serine/threonine-protein kinase Chk1	CHK1_HUMAN	TRUE	100	0.348665	12.6557	4298.51	4917.21	4527.49	6434.12	4957.79	4843.46	4670.25	5798.81	5273.68	12.0696	12.2636	12.1445	12.6515	12.2755	12.2418	12.1893	12.5015	12.3646
O14763	TNFRSF10B	Tumor necrosis factor receptor superfamily member 10B	TR10B_HUMAN	TRUE	100	0.759707	12.9739	4349.53	4965.77	6009.3	4379.04	6364.74	9192.24	25082.5	24545.5	25878.5	12.0866	12.2778	12.553	12.0964	12.6359	13.1662	14.6144	14.5832	14.6595
O14772	FPGT	Fucose-1-phosphate guanylyltransferase	FPGT_HUMAN	TRUE	100	0.237247	11.7965	4630.65	5578.62	4954.8	3112.53	3222.23	3407.3	2890.7	1778.92	2494.52	12.177	12.4457	12.2746	11.6039	11.6538	11.7344	11.4972	10.7968	11.2845
O14773	TPP1	Tripeptidyl-peptidase 1	TPP1_HUMAN	TRUE	100	0.112435	15.3158	39499.5	41901.7	39131.2	37471.9	40158.6	38207.3	45906.8	47639.3	47293.4	15.2695	15.3547	15.256	15.1935	15.2934	15.2216	15.4864	15.5399	15.5294
O14775	GNB5	Guanine nucleotide-binding protein subunit beta-5	GNB5_HUMAN	TRUE	100	0.192062	11.7443	3636.65	3485.66	4852.34	2695.85	2898.38	2806.42	3843.25	3417.92	4839.59	11.8284	11.7672	12.2445	11.3965	11.501	11.4545	11.9081	11.7389	12.2407
O14776	TCERG1	Transcription elongation regulator 1	TCRG1_HUMAN	TRUE	100	0.062884	15.7791	51965.8	52617.4	51268.6	59823.6	60704.5	64476.3	52184.2	53781.9	52288.8	15.6653	15.6833	15.6458	15.8684	15.8895	15.9765	15.6713	15.7148	15.6742
O14777	NDC80	Kinetochore protein NDC80 homolog	NDC80_HUMAN	TRUE	100	0.291637	13.0074	7117.36	7645.14	7521.71	7174.63	6337.9	7690.29	6378.06	6548.79	6281.58	12.7971	12.9003	12.8768	12.8087	12.6298	12.9088	12.6389	12.677	12.6169
O14787	TNPO2	Transportin-2	TNPO2_HUMAN	TRUE	100	0.235697	13.9528	12474.4	13126.6	11765.5	16598.3	16682.9	14189.8	23873.8	23631.5	22506	13.6067	13.6802	13.5223	14.0188	14.0261	13.7926	14.5431	14.5284	14.458
O14791	APOL1	Apolipoprotein L1	APOL1_HUMAN	FALSE	11.1	0.810471	6.25468	NaN	NaN	NaN	NaN	NaN	NaN	NaN	NaN	NaN	NaN	NaN	NaN	NaN	NaN	NaN	NaN	NaN	NaN
O14795	UNC13B	Protein unc-13 homolog B	UN13B_HUMAN	TRUE	55.6	0.316514	10.693	1713.08	2320.31	1590.21	NaN	NaN	1462.92	1615.11	NaN	2834.49	10.7424	11.1801	10.635	NaN	NaN	10.5146	10.6574	NaN	11.4689
O14796	SH2D1B	SH2 domain-containing protein 1B	SH21B_HUMAN	FALSE	77.8	0.791392	10.0391	NaN	1010.16	NaN	1347.1	3966.5	3138.29	819.423	568.666	1340.47	NaN	9.98036	NaN	10.3956	11.9537	11.6158	9.67846	9.15144	10.3885
O14802	POLR3A	DNA-directed RNA polymerase III subunit RPC1	RPC1_HUMAN	TRUE	100	0.143658	15.1436	33974	40097.4	36790.1	41530.9	40852.1	37725.8	27996	25345.8	27183.3	15.0521	15.2912	15.167	15.3419	15.3181	15.2033	14.7729	14.6295	14.7304
O14810	CPLX1	Complexin-1	CPLX1_HUMAN	TRUE	38.9	0.754053	10.9047	5639.73	5652.81	4713.12	2631.17	NaN	NaN	456.992	NaN	254.995	12.4614	12.4648	12.2025	11.3615	NaN	NaN	8.83603	NaN	7.99433
O14818	PSMA7	Proteasome subunit alpha type-7	PSA7_HUMAN	TRUE	100	0.0912525	17.4253	168418	166050	166921	174336	160962	159803	171106	166225	163902	17.3617	17.3413	17.3488	17.4115	17.2964	17.2859	17.3845	17.3428	17.3225
O14828	SCAMP3	Secretory carrier-associated membrane protein 3	SCAM3_HUMAN	TRUE	100	0.0750484	14.9679	31995.3	33101.2	31442.2	35119.8	37932.1	35504.9	30003	30657.2	29195.9	14.9656	15.0146	14.9404	15.1	15.2111	15.1157	14.8728	14.9039	14.8335
O14832	PHYH	Phytanoyl-CoA dioxygenase, peroxisomal	PAHX_HUMAN	TRUE	100	0.844171	11.7564	1971.79	2203.29	2217.05	2850.06	3392.33	3807.09	11440.9	12319.4	12805	10.9453	11.1054	11.1144	11.4768	11.7281	11.8945	13.4819	13.5886	13.6444
O14841	OPLAH	5-oxoprolinase	OPLA_HUMAN	TRUE	100	0.106041	14.1131	15991.1	17953.2	15581.8	21192	20185.2	20814.5	19243.1	19151.9	19601.1	13.965	14.132	13.9276	14.3712	14.301	14.3453	14.2321	14.2252	14.2586
O14874	BCKDK	[3-methyl-2-oxobutanoate dehydrogenase [lipoamide]] kinase, mitochondrial	BCKD_HUMAN	TRUE	100	0.638708	13.4482	26319.2	25709	25352	24026	24788.6	24841.8	6607.08	6080.3	5222.1	14.6838	14.65	14.6298	14.5523	14.5974	14.6005	12.6898	12.5699	12.3504
O14879	IFIT3	Interferon-induced protein with tetratricopeptide repeats 3	IFIT3_HUMAN	TRUE	100	0.465384	12.6774	5710.69	3723.32	4601.83	6569.55	4407	4599.17	14112.5	13007.8	12749.8	12.4795	11.8624	12.168	12.6816	12.1056	12.1672	13.7847	13.6671	13.6382
O14880	MGST3	Microsomal glutathione S-transferase 3	MGST3_HUMAN	TRUE	100	0.0940523	14.992	33907.3	33435.3	30170.2	30898.5	36426.6	35777.7	37212.2	37449.9	35266.6	15.0493	15.0291	14.8808	14.9153	15.1527	15.1268	15.1835	15.1927	15.106
O14893	GEMIN2	Gem-associated protein 2	GEMI2_HUMAN	TRUE	100	0.137249	12.7489	8585.95	7941.54	7620.21	7059.91	6753.65	6172.66	6044.45	6037	4657.81	13.0678	12.9552	12.8956	12.7854	12.7215	12.5917	12.5614	12.5596	12.1854
O14896	IRF6	Interferon regulatory factor 6	IRF6_HUMAN	TRUE	100	0.326169	13.6546	14502	14223.8	14762	11596	11684.8	11576.1	10071	9401.16	9210.21	13.824	13.796	13.8496	13.5013	13.5123	13.4989	13.2979	13.1986	13.169
O14907	TAX1BP3	Tax1-binding protein 3	TX1B3_HUMAN	TRUE	100	0.217551	17.6745	165785	163211	152611	179836	191291	196141	292876	273058	269478	17.339	17.3164	17.2195	17.4563	17.5454	17.5815	18.1599	18.0588	18.0398
O14908	GIPC1	PDZ domain-containing protein GIPC1	GIPC1_HUMAN	TRUE	100	0.220674	15.1331	47440.2	47019.2	46865.5	31548.5	32009.9	31218.9	23201.6	22596.4	22231.8	15.5338	15.521	15.5162	14.9453	14.9662	14.9301	14.5019	14.4638	14.4403
O14920	IKBKB	Inhibitor of nuclear factor kappa-B kinase subunit beta	IKKB_HUMAN	TRUE	100	0.171803	12.4471	5410.7	5939.47	5276.67	5997.11	5789.57	5357.56	4652.03	6094.39	4626.68	12.4016	12.5361	12.3654	12.5501	12.4992	12.3874	12.1836	12.5733	12.1758
O14925	TIMM23	Mitochondrial import inner membrane translocase subunit Tim23	TIM23_HUMAN	TRUE	100	0.218726	14.8728	33920.3	34831.7	33598.9	34273.4	35142.5	33944.4	20066.6	18987.9	18468	15.0499	15.0881	15.0361	15.0648	15.1009	15.0509	14.2925	14.2128	14.1727
O14929	HAT1	Histone acetyltransferase type B catalytic subunit	HAT1_HUMAN	TRUE	100	0.205735	16.0314	75075.5	77903.6	78019.2	76719.3	88696.9	89653	73431.4	76761.1	75531.4	16.1961	16.2494	16.2515	16.2273	16.4366	16.4521	16.1641	16.2281	16.2048
O14933	UBE2L6	Ubiquitin/ISG15-conjugating enzyme E2 L6	UB2L6_HUMAN	TRUE	100	0.306707	12.1489	5676.82	6309.17	6967.89	7041.16	6554.22	6672.14	3634.55	3938.93	3542.97	12.4709	12.6232	12.7665	12.7816	12.6782	12.7039	11.8276	11.9436	11.7907
O14936	CASK	Peripheral plasma membrane protein CASK	CSKP_HUMAN	TRUE	100	0.149606	14.1126	17431.4	17466.8	17221.1	16686.5	14560.7	15776.7	22735.7	22307	21622.8	14.0894	14.0923	14.0719	14.0264	13.8298	13.9455	14.4727	14.4452	14.4003
O14939	PLD2	Phospholipase D2	PLD2_HUMAN	TRUE	83.3	0.376901	10.7727	1994.71	2686.74	2544.62	1701.79	NaN	1906.37	NaN	958.937	873.135	10.962	11.3916	11.3132	10.7328	NaN	10.8966	NaN	9.90529	9.77006
O14949	UQCRQ	Cytochrome b-c1 complex subunit 8	QCR8_HUMAN	TRUE	100	0.15012	14.1234	17580.6	17062.2	16607.9	19586.3	21196.1	19280.5	18535.2	16641.3	18133.5	14.1017	14.0585	14.0196	14.2576	14.3715	14.2349	14.178	14.0225	14.1464
O14950;P19105	MYL12B;MYL12A	Myosin regulatory light chain 12B;Myosin regulatory light chain 12A	ML12B_HUMAN;ML12A_HUMAN	TRUE	100	0.0764657	17.981	281766	286250	289870	257063	266349	249418	233745	243408	229177	18.1041	18.1269	18.145	17.9718	18.023	17.9282	17.8346	17.893	17.8061
O14964	HGS	Hepatocyte growth factor-regulated tyrosine kinase substrate	HGS_HUMAN	TRUE	100	0.092484	14.6137	27093.9	28722.3	27746.6	25502	28060	28539	23794.4	24055.3	23791.7	14.7257	14.8099	14.76	14.6383	14.7762	14.8006	14.5383	14.5541	14.5382
O14965	AURKA	Aurora kinase A	AURKA_HUMAN	TRUE	100	0.437009	13.2733	6605.28	6945.67	7433.99	17107.2	16811.2	17707.5	15657	16317.3	15791.7	12.6894	12.7619	12.8599	14.0623	14.0371	14.1121	13.9345	13.9941	13.9469
O14966	RAB29	Ras-related protein Rab-7L1	RAB7L_HUMAN	TRUE	100	0.240782	13.4826	12778.2	12692.9	11436	9686.42	12661.1	11963.3	17940.7	17571.7	16070.6	13.6414	13.6317	13.4813	13.2417	13.6281	13.5463	14.1309	14.101	13.9721
O14972	VPS26C	Vacuolar protein sorting-associated protein 26C	VP26C_HUMAN	TRUE	100	0.126604	13.7951	12394.9	12932	13685.8	13283.5	11907.2	12814	14968.7	12972.8	13731.7	13.5975	13.6587	13.7404	13.6974	13.5395	13.6454	13.8697	13.6632	13.7452
O14974	PPP1R12A	Protein phosphatase 1 regulatory subunit 12A	MYPT1_HUMAN	TRUE	100	0.073121	15.5601	50362.4	49362.8	49666.8	45522.5	43793.5	41771.2	49114	49145.6	46809.9	15.6201	15.5911	15.6	15.4743	15.4184	15.3502	15.5838	15.5848	15.5145
O14975	SLC27A2	Long-chain fatty acid transport protein 2	S27A2_HUMAN	TRUE	100	0.111255	14.92	27675.8	28478.6	27961.5	34849.1	33485.7	34472.3	35488	37625.8	37290.8	14.7563	14.7976	14.7712	15.0888	15.0313	15.0732	15.115	15.1994	15.1865
O14976	GAK	Cyclin-G-associated kinase	GAK_HUMAN	TRUE	100	0.0861336	14.1771	21007	21730.6	21117.6	16599.7	17074.5	16714.2	18551.1	19527.7	19095.2	14.3586	14.4074	14.3662	14.0189	14.0596	14.0288	14.1792	14.2532	14.2209
O14977	AZIN1	Antizyme inhibitor 1	AZIN1_HUMAN	FALSE	27.8	0.434111	10.8492	NaN	NaN	NaN	NaN	NaN	NaN	NaN	NaN	NaN	NaN	NaN	NaN	NaN	NaN	NaN	NaN	NaN	NaN
O14979	HNRNPDL	Heterogeneous nuclear ribonucleoprotein D-like	HNRDL_HUMAN	TRUE	100	0.157333	17.7689	239106	236902	249957	208788	215312	207469	173778	173775	181486	17.8673	17.8539	17.9313	17.6717	17.7161	17.6625	17.4069	17.4069	17.4695
O14980	XPO1	Exportin-1	XPO1_HUMAN	TRUE	100	0.162453	17.0886	124049	124996	118984	111806	104714	114206	143743	142780	139495	16.9205	16.9315	16.8604	16.7706	16.6761	16.8013	17.1331	17.1234	17.0899
O14981	BTAF1	TATA-binding protein-associated factor 172	BTAF1_HUMAN	TRUE	100	0.145915	14.3648	25594.1	25529.2	26784.9	22481.6	25583.4	23807.1	18615.3	19025.5	18539	14.6435	14.6399	14.7091	14.4565	14.6429	14.5391	14.1842	14.2156	14.1783
O15020	SPTBN2	Spectrin beta chain, non-erythrocytic 2	SPTN2_HUMAN	TRUE	100	0.177381	13.8172	16527.7	17131.3	16696.2	15073.8	14748.9	15215.2	12965.6	13253.2	11848.4	14.0126	14.0643	14.0272	13.8798	13.8483	13.8932	13.6624	13.694	13.5324
O15021	MAST4	Microtubule-associated serine/threonine-protein kinase 4	MAST4_HUMAN	TRUE	100	0.268627	11.9316	3453.36	3389.93	3770.12	2242	2425.62	2370.26	3820.24	4762.93	4885.61	11.7538	11.727	11.8804	11.1306	11.2441	11.2108	11.8994	12.2176	12.2543
O15027	SEC16A	Protein transport protein Sec16A	SC16A_HUMAN	TRUE	100	0.129486	15.1696	45178.7	44712.9	45103.9	40123.4	37678.2	40480	35004.5	34142.2	35978.9	15.4634	15.4484	15.461	15.2922	15.2014	15.3049	15.0953	15.0593	15.1349
O15031	PLXNB2	Plexin-B2	PLXB2_HUMAN	TRUE	100	0.27184	14.1667	14872.3	15188.9	15373.4	15207.6	16698.6	15467.7	25023.5	26032.2	26281.4	13.8603	13.8907	13.9081	13.8925	14.0274	13.917	14.611	14.668	14.6818
O15033	AREL1	Apoptosis-resistant E3 ubiquitin protein ligase 1	AREL1_HUMAN	TRUE	100	0.244452	10.9356	2930.68	2347.95	2133.76	2080.02	1783.53	1258.67	1999.55	1720.87	1762.68	11.517	11.1972	11.0592	11.0224	10.8005	10.2977	10.9655	10.7489	10.7836
O15037	KHNYN	Protein KHNYN	KHNYN_HUMAN	TRUE	100	0.316262	11.9896	3441.01	3064.11	3306.99	2497.92	3561.21	3343.52	5004.62	4684.8	4465.05	11.7486	11.5813	11.6913	11.2865	11.7982	11.7072	12.289	12.1938	12.1245
O15040	TECPR2	Tectonin beta-propeller repeat-containing protein 2	TCPR2_HUMAN	TRUE	100	0.291289	11.7713	4943.85	4395.84	4132.2	5583.22	4804.26	5684.03	3804.54	3403.74	3332.27	12.2714	12.1019	12.0127	12.4469	12.2301	12.4727	11.8935	11.7329	11.7023
O15042	U2SURP	U2 snRNP-associated SURP motif-containing protein	SR140_HUMAN	TRUE	100	0.178973	17.5342	170145	164366	175819	162494	165682	153796	204785	211604	203646	17.3764	17.3266	17.4237	17.31	17.3381	17.2307	17.6438	17.691	17.6357
O15047	SETD1A	Histone-lysine N-methyltransferase SETD1A	SET1A_HUMAN	TRUE	100	0.186916	14.4711	25020.4	25726.1	26661.9	27808	34035.5	29421.6	18916	21426.9	23180.6	14.6108	14.6509	14.7025	14.7632	15.0548	14.8446	14.2073	14.3871	14.5006
O15056	SYNJ2	Synaptojanin-2	SYNJ2_HUMAN	TRUE	100	0.108203	13.0051	8097.93	9045.79	9593.31	7277.31	7660.02	7212.74	6927.13	7755.84	7676.55	12.9833	13.143	13.2278	12.8292	12.9031	12.8163	12.758	12.9211	12.9062
O15063	GARRE1	Granule associated Rac and RHOG effector protein 1	GRRE1_HUMAN	TRUE	100	0.199261	10.717	1765.64	1575.33	2033.62	1910.99	2469.52	1092.14	1926.95	1551.98	2100.38	10.786	10.6214	10.9898	10.9001	11.27	10.0929	10.9121	10.5999	11.0364
O15066	KIF3B	Kinesin-like protein KIF3B	KIF3B_HUMAN	TRUE	100	0.211914	12.9256	10890.1	11026.8	11181.3	8393.69	8108.04	7613.89	6813.47	6640.7	7050.84	13.4107	13.4287	13.4488	13.0351	12.9851	12.8944	12.7342	12.6971	12.7836
O15067	PFAS	Phosphoribosylformylglycinamidine synthase	PUR4_HUMAN	TRUE	100	0.103665	14.2124	17914.8	19097.3	18866.2	20015.1	19250.8	20096.2	17116.5	17869.2	16015.5	14.1289	14.2211	14.2035	14.2888	14.2326	14.2946	14.0631	14.1252	13.9672
O15068	MCF2L	Guanine nucleotide exchange factor DBS	MCF2L_HUMAN	TRUE	61.1	0.581367	12.6562	8404.94	7174.96	8306.93	4161.02	4946.9	4490.38	NaN	NaN	NaN	13.037	12.8088	13.0201	12.0227	12.2723	12.1326	NaN	NaN	NaN
O15084	ANKRD28	Serine/threonine-protein phosphatase 6 regulatory ankyrin repeat subunit A	ANR28_HUMAN	TRUE	100	0.0947914	12.8692	8248.28	8149.26	8511.23	6902.11	7022.01	7634.57	6347.65	6060.89	6565.01	13.0099	12.9925	13.0552	12.7528	12.7777	12.8983	12.632	12.5653	12.6806
O15085	ARHGEF11	Rho guanine nucleotide exchange factor 11	ARHGB_HUMAN	TRUE	100	0.257564	12.2201	3744.29	4231.66	3560.65	4423.67	4127.88	3606.5	6408.41	5980.71	5910.44	11.8705	12.047	11.7979	12.111	12.0112	11.8164	12.6458	12.5461	12.5291
O15091	PRORP	Mitochondrial ribonuclease P catalytic subunit	MRPP3_HUMAN	TRUE	100	0.289361	13.88	15794.4	17082.5	18843.8	13538.9	8965.1	12468.4	10801.6	12863.5	10508.9	13.9471	14.0602	14.2018	13.7248	13.1301	13.606	13.399	13.651	13.3593
O15111	CHUK	Inhibitor of nuclear factor kappa-B kinase subunit alpha	IKKA_HUMAN	TRUE	100	0.111677	12.5805	7125.6	6675.11	6555.54	6547.33	5092.35	5747.82	6389.12	6110.79	6110.17	12.7988	12.7046	12.6785	12.6767	12.3141	12.4888	12.6414	12.5771	12.577
O15116	LSM1	U6 snRNA-associated Sm-like protein LSm1	LSM1_HUMAN	TRUE	100	0.140207	15.1468	38157.2	37372	36101.6	46314.5	48194	45599.6	31715.5	34075.2	33595.8	15.2197	15.1897	15.1398	15.4992	15.5566	15.4767	14.9529	15.0564	15.036
O15118	NPC1	NPC intracellular cholesterol transporter 1	NPC1_HUMAN	TRUE	100	0.384818	13.5323	11778.4	12720.3	12093.4	9057.17	8400.33	8181.6	8748.76	8275.21	8396.35	13.5239	13.6348	13.5619	13.1448	13.0362	12.9982	13.0949	13.0146	13.0355
O15120	AGPAT2	1-acyl-sn-glycerol-3-phosphate acyltransferase beta	PLCB_HUMAN	TRUE	100	0.200103	14.0116	14088.1	14528.2	16316	20220.1	20491.3	21833.4	16924.8	23565.3	22336.8	13.7822	13.8266	13.994	14.3035	14.3227	14.4142	14.0468	14.5244	14.4471
O15121	DEGS1	Sphingolipid delta(4)-desaturase DES1	DEGS1_HUMAN	TRUE	100	0.13593	13.4237	10425	10404.6	10573.2	11627.7	12751.7	11510.9	8826.63	9041.27	9062.4	13.3478	13.3449	13.3681	13.5053	13.6384	13.4907	13.1076	13.1423	13.1457
O15126	SCAMP1	Secretory carrier-associated membrane protein 1	SCAM1_HUMAN	TRUE	100	0.0617611	14.2849	20742.1	22395.3	22305.3	18943.7	18338.3	18674.8	20955.6	21365.4	20449.7	14.3403	14.4509	14.4451	14.2094	14.1626	14.1888	14.355	14.383	14.3198
O15127	SCAMP2	Secretory carrier-associated membrane protein 2	SCAM2_HUMAN	TRUE	100	0.12019	14.6702	28351.9	26240.4	27713.3	32290.4	30285.1	31128.8	29514	27878.6	26856.2	14.7912	14.6795	14.7583	14.9788	14.8863	14.926	14.8491	14.7669	14.713
O15143	ARPC1B	Actin-related protein 2/3 complex subunit 1B	ARC1B_HUMAN	TRUE	100	0.0920147	16.3858	77875.5	77346.6	75837	79877.1	80793.6	82838.3	96091.6	95183.3	90517.1	16.2489	16.239	16.2106	16.2855	16.302	16.338	16.5521	16.5384	16.4659
O15144	ARPC2	Actin-related protein 2/3 complex subunit 2	ARPC2_HUMAN	TRUE	100	0.101429	16.8593	109509	107563	107767	107524	106249	106535	130127	123522	125808	16.7407	16.7148	16.7176	16.7143	16.6971	16.701	16.9896	16.9144	16.9409
O15145	ARPC3	Actin-related protein 2/3 complex subunit 3	ARPC3_HUMAN	TRUE	100	0.118309	17.5923	169429	168830	172459	179573	176698	168033	225825	224157	225585	17.3703	17.3652	17.3959	17.4542	17.4309	17.3584	17.7848	17.7742	17.7833
O15155	BET1	BET1 homolog	BET1_HUMAN	TRUE	100	0.152554	13.4489	12680	13363.7	13656.6	11092.4	12577.3	12192.6	10905.9	9333.31	9508.81	13.6303	13.706	13.7373	13.4373	13.6185	13.5737	13.4128	13.1882	13.215
O15156	ZBTB7B	Zinc finger and BTB domain-containing protein 7B	ZBT7B_HUMAN	TRUE	100	0.281942	11.6328	2848.41	2094.55	2121.74	3610.95	3635.39	3146.79	2914.05	2561.42	2985.77	11.4759	11.0324	11.051	11.8182	11.8279	11.6197	11.5088	11.3227	11.5439
O15160	POLR1C	DNA-directed RNA polymerases I and III subunit RPAC1	RPAC1_HUMAN	TRUE	100	0.118122	15.2882	43528.4	47060.4	45248.3	42596.1	43176.3	45001	31192.4	31011.9	32711.4	15.4097	15.5222	15.4656	15.3784	15.398	15.4577	14.9289	14.9205	14.9975
O15162	PLSCR1	Phospholipid scramblase 1	PLS1_HUMAN	TRUE	100	0.238926	13.1134	8012.25	7753.16	8180.95	6708.5	5785.93	6784.32	8752.54	9300.67	9068.12	12.968	12.9206	12.9981	12.7118	12.4983	12.728	13.0955	13.1831	13.1466
O15164	TRIM24	Transcription intermediary factor 1-alpha	TIF1A_HUMAN	TRUE	100	0.220322	14.9825	29123.7	28527.6	28318.3	45369.8	46334.5	44450.3	36774	37887	37474.2	14.8299	14.8001	14.7894	15.4694	15.4998	15.4399	15.1664	15.2094	15.1936
O15173	PGRMC2	Membrane-associated progesterone receptor component 2	PGRC2_HUMAN	TRUE	100	0.205307	16.6176	111815	107542	108049	124002	123201	126410	91325.7	90610.8	90435.1	16.7708	16.7145	16.7213	16.92	16.9107	16.9477	16.4787	16.4674	16.4646
O15182	CETN3	Centrin-3	CETN3_HUMAN	TRUE	100	0.224638	12.3198	6797.25	7178.31	6453.22	6400.42	5912.71	6370.24	3857.45	3299.12	3075.75	12.7307	12.8094	12.6558	12.644	12.5296	12.6371	11.9134	11.6879	11.5867
O15194	CTDSPL	CTD small phosphatase-like protein	CTDSL_HUMAN	TRUE	88.9	0.330976	11.2497	1589.92	NaN	2361.25	1847.78	1734.39	NaN	2659.22	3844.91	3390.11	10.6347	NaN	11.2053	10.8516	10.7602	NaN	11.3768	11.9087	11.7271
O15195	VILL	Villin-like protein	VILL_HUMAN	TRUE	100	0.284576	11.3383	3024.15	2545.37	3349.13	2194.24	1700.44	2353.19	1821.47	1662.4	1737.4	11.5623	11.3137	11.7096	11.0995	10.7317	11.2004	10.8309	10.699	10.7627
O15197	EPHB6	Ephrin type-B receptor 6	EPHB6_HUMAN	TRUE	100	0.290218	13.6753	13809.5	14877.4	14346.2	10951.5	12625.1	13735.1	7423.98	8190.92	7342.78	13.7534	13.8608	13.8084	13.4188	13.624	13.7456	12.858	12.9998	12.8421
O15212	PFDN6	Prefoldin subunit 6	PFD6_HUMAN	TRUE	100	0.0957928	15.8456	56957.4	58050	61328.9	70887.8	67172.3	70148.3	51240.8	52730.9	52280.5	15.7976	15.825	15.9043	16.1133	16.0356	16.0981	15.645	15.6864	15.674
O15213	WDR46	WD repeat-containing protein 46	WDR46_HUMAN	TRUE	100	0.575642	12.7016	13768.9	13960.2	13650.2	3092.98	3080.53	3662.91	779.263	1713	1099.92	13.7491	13.769	13.7366	11.5948	11.589	11.8388	9.60597	10.7423	10.1032
O15226	NKRF	NF-kappa-B-repressing factor	NKRF_HUMAN	TRUE	100	0.265666	14.2479	26873.4	27797.9	25767	25409.8	23230.4	24706	12381.5	11344.4	11804.3	14.7139	14.7627	14.6532	14.6331	14.5037	14.5926	13.5959	13.4697	13.527
O15228	GNPAT	Dihydroxyacetone phosphate acyltransferase	GNPAT_HUMAN	TRUE	100	0.249965	14.7928	23172.5	22498.3	23225.3	26564.8	26035.2	25627.1	44904.8	44041.6	43868.2	14.5001	14.4575	14.5034	14.6972	14.6682	14.6454	15.4546	15.4266	15.4209
O15230	LAMA5	Laminin subunit alpha-5	LAMA5_HUMAN	TRUE	100	0.267512	13.9806	13475.9	14183.6	14397	16754.8	14934.9	15257.5	14822.3	14880.1	14847.3	13.7181	13.7919	13.8135	14.0323	13.8664	13.8972	13.8555	13.8611	13.8579
O15234	CASC3	Protein CASC3	CASC3_HUMAN	TRUE	100	0.269819	12.9184	7348.46	9015.2	9160.64	11446.4	11149.7	11103.8	4494.44	3846.37	4187.71	12.8432	13.1381	13.1612	13.4826	13.4447	13.4388	12.1339	11.9093	12.0319
O15235	MRPS12	28S ribosomal protein S12, mitochondrial	RT12_HUMAN	TRUE	100	0.19536	13.5096	12036.6	11107.7	11222.1	16030.1	15484	15452.1	13588	14231.6	14092.4	13.5551	13.4393	13.4541	13.9685	13.9185	13.9155	13.73	13.7968	13.7826
O15239	NDUFA1	NADH dehydrogenase [ubiquinone] 1 alpha subcomplex subunit 1	NDUA1_HUMAN	TRUE	100	0.184939	11.8027	3454.06	3000.01	3652.34	4180.7	5178.64	4494.02	3034.44	4086.4	4524.77	11.7541	11.5508	11.8346	12.0295	12.3384	12.1338	11.5672	11.9966	12.1436
O15240	VGF	Neurosecretory protein VGF	VGF_HUMAN	TRUE	50	0.533815	10.6561	1934.77	1813.99	2081.65	3050.27	2855.99	3379.4	NaN	NaN	NaN	10.9179	10.8249	11.0235	11.5747	11.4798	11.7226	NaN	NaN	NaN
O15254	ACOX3	Peroxisomal acyl-coenzyme A oxidase 3	ACOX3_HUMAN	TRUE	100	0.162989	14.3017	22062.7	21716.1	22977.6	25546.7	26304.6	25697.5	17555.5	17523.3	17291.9	14.4293	14.4065	14.4879	14.6408	14.683	14.6493	14.0996	14.097	14.0778
O15258	RER1	Protein RER1	RER1_HUMAN	TRUE	100	0.112915	15.658	46137.4	44780.8	48803.8	47787.5	49748.7	47201	62908.6	61092.5	63629	15.4936	15.4506	15.5747	15.5443	15.6024	15.5265	15.941	15.8987	15.9574
O15260	SURF4	Surfeit locus protein 4	SURF4_HUMAN	TRUE	100	0.119994	15.311	36442.6	37528	40679.5	39885.9	44327.8	44469.3	52016.1	45166	49051.3	15.1533	15.1957	15.312	15.2836	15.4359	15.4405	15.6667	15.463	15.582
O15264	MAPK13	Mitogen-activated protein kinase 13	MK13_HUMAN	TRUE	100	0.243479	14.5134	17242.7	16681.8	17156.5	17310.3	18533.8	19059.5	28154.8	29427.9	29073.7	14.0737	14.026	14.0665	14.0793	14.1779	14.2182	14.7811	14.8449	14.8274
O15269	SPTLC1	Serine palmitoyltransferase 1	SPTC1_HUMAN	TRUE	100	0.0682014	16.7951	116739	114929	118075	122285	122248	127742	122105	118904	120841	16.8329	16.8104	16.8493	16.8999	16.8994	16.9629	16.8978	16.8594	16.8828
O15270	SPTLC2	Serine palmitoyltransferase 2	SPTC2_HUMAN	TRUE	100	0.214917	15.6215	52574.7	50947.9	49952.1	47607.9	48181.1	47477.5	30952.6	32110.1	32904.4	15.6821	15.6367	15.6083	15.5389	15.5562	15.535	14.9178	14.9707	15.006
O15287	FANCG	Fanconi anemia group G protein	FANCG_HUMAN	FALSE	33.3	0.62609	8.70377	NaN	NaN	NaN	NaN	NaN	NaN	311.529	101.721	NaN	NaN	NaN	NaN	NaN	NaN	NaN	8.28322	6.66847	NaN
O15294	OGT	UDP-N-acetylglucosamine--peptide N-acetylglucosaminyltransferase 110 kDa subunit	OGT1_HUMAN	TRUE	100	0.24083	14.7617	34445	34649.3	34095.4	25015	25759.6	27237.6	16833.8	16970.6	17072.1	15.072	15.0805	15.0573	14.6105	14.6528	14.7333	14.0391	14.0507	14.0593
O15305	PMM2	Phosphomannomutase 2	PMM2_HUMAN	TRUE	100	0.0846788	15.1232	33766.4	33856.7	34822.6	34702.7	33161.2	34102.4	35236.2	34798.2	36588.9	15.0433	15.0472	15.0877	15.0828	15.0172	15.0576	15.1048	15.0867	15.1591
O15318	POLR3G	DNA-directed RNA polymerase III subunit RPC7	RPC7_HUMAN	TRUE	94.4	0.586735	11.0781	3416.75	622.505	2383.17	5916.81	4715.63	4104.86	3832.07	1288.65	1040.39	11.7384	9.28194	11.2187	12.5306	12.2032	12.0031	11.9039	10.3316	10.0229
O15321	TM9SF1	Transmembrane 9 superfamily member 1	TM9S1_HUMAN	TRUE	100	0.19216	14.5343	18790.5	17261	20696.8	20178.3	20518.6	19814.2	30133.4	32420.4	32489.3	14.1977	14.0752	14.3371	14.3005	14.3246	14.2742	14.8791	14.9846	14.9877
O15344	MID1	E3 ubiquitin-protein ligase Midline-1	TRI18_HUMAN	TRUE	100	0.241032	11.764	5250.7	4149.56	4424.51	3385.16	3602.34	2692.03	2222.47	2361.9	1996.46	12.3583	12.0187	12.1113	11.725	11.8147	11.3945	11.1179	11.2057	10.9632
O15347	HMGB3	High mobility group protein B3	HMGB3_HUMAN	TRUE	100	0.140967	16.9363	118405	111641	117004	158734	158401	159662	141348	134852	137759	16.8534	16.7685	16.8362	17.2763	17.2732	17.2847	17.1089	17.041	17.0718
O15355	PPM1G	Protein phosphatase 1G	PPM1G_HUMAN	TRUE	100	0.221422	15.7878	70446.2	70700.7	69233.7	75491.1	76693.1	72291	60292.9	60726	60978.4	16.1042	16.1094	16.0792	16.204	16.2268	16.1415	15.8797	15.89	15.896
O15357	INPPL1	Phosphatidylinositol 3,4,5-trisphosphate 5-phosphatase 2	SHIP2_HUMAN	TRUE	100	0.307985	13.8434	10884.8	10896.7	11207.2	12593.1	11466.7	13083.5	23149.5	23493.9	23994.8	13.41	13.4116	13.4521	13.6203	13.4852	13.6755	14.4987	14.52	14.5504
O15371	EIF3D	Eukaryotic translation initiation factor 3 subunit D	EIF3D_HUMAN	TRUE	100	0.0954319	16.7215	109612	107137	109333	113894	108311	110903	96351.8	93649	96172.6	16.7421	16.7091	16.7384	16.7973	16.7248	16.7589	16.556	16.515	16.5533
O15372	EIF3H	Eukaryotic translation initiation factor 3 subunit H	EIF3H_HUMAN	TRUE	100	0.121709	15.2856	44014.7	43009.3	42336.5	42926.6	43651.4	42890.8	32415.4	32293.8	32313	15.4257	15.3924	15.3696	15.3896	15.4137	15.3884	14.9844	14.979	14.9798
O15379	HDAC3	Histone deacetylase 3	HDAC3_HUMAN	TRUE	100	0.206314	13.0388	10437.6	9607.75	11320.1	6427.03	6610.54	5597.16	7258.32	6355.97	7166.28	13.3495	13.23	13.4666	12.6499	12.6906	12.4505	12.8254	12.6339	12.807
O15381	NVL	Nuclear valosin-containing protein-like	NVL_HUMAN	TRUE	100	0.173195	13.6306	14174.1	14472.9	14790.2	14613.5	14678.3	15213.2	8486.43	9359.78	8486.23	13.791	13.8211	13.8523	13.835	13.8414	13.893	13.0509	13.1923	13.0509
O15382	BCAT2	Branched-chain-amino-acid aminotransferase, mitochondrial	BCAT2_HUMAN	TRUE	100	0.203045	15.5693	55326	54378.4	54059.3	66607.2	66968	69940	44331.3	41750.3	43625.8	15.7557	15.7307	15.7223	16.0234	16.0312	16.0938	15.436	15.3495	15.4129
O15392	BIRC5	Baculoviral IAP repeat-containing protein 5	BIRC5_HUMAN	TRUE	100	0.514339	11.8981	2291.67	2657.52	3035.5	6286.59	8745.65	5769.89	7251.17	6635.23	8010.2	11.1622	11.3759	11.5677	12.6181	13.0943	12.4943	12.824	12.6959	12.9676
O15397	IPO8	Importin-8	IPO8_HUMAN	TRUE	100	0.197771	13.2413	8751.31	9438.69	9527.91	9433.51	9397.07	6843.48	8072.83	7772.26	7599.34	13.0953	13.2044	13.2179	13.2036	13.198	12.7405	12.9789	12.9241	12.8917
O15399	GRIN2D	Glutamate receptor ionotropic, NMDA 2D	NMDE4_HUMAN	TRUE	94.4	0.579226	11.0291	1945.22	1326.69	1333.89	1085.07	1357.8	771.004	3239.31	2915.34	3216.93	10.9257	10.3736	10.3814	10.0836	10.4071	9.59059	11.6615	11.5094	11.6515
O15400	STX7	Syntaxin-7	STX7_HUMAN	TRUE	100	0.225801	16.6268	129929	130744	133355	132855	131127	127618	74496.1	72916	74366.7	16.9874	16.9964	17.0249	17.0195	17.0006	16.9615	16.1849	16.1539	16.1824
O15427	SLC16A3	Monocarboxylate transporter 4	MOT4_HUMAN	TRUE	100	0.357643	12.7196	6746.37	6854.4	7059.06	3670.86	3799.08	4391.59	12012.3	11589.4	12809	12.7199	12.7428	12.7853	11.8419	11.8914	12.1005	13.5522	13.5005	13.6449
O15438	ABCC3	ATP-binding cassette sub-family C member 3	MRP3_HUMAN	FALSE	55.6	0.20163	11.053	1833.28	NaN	NaN	NaN	NaN	NaN	1672.8	2284.84	1431.62	10.8402	NaN	NaN	NaN	NaN	NaN	10.7081	11.1579	10.4834
O15439	ABCC4	ATP-binding cassette sub-family C member 4	MRP4_HUMAN	TRUE	100	0.222881	14.4084	18748.8	20029.8	20237.8	16368.9	16684.2	17194.6	25081.5	26485	26165.2	14.1945	14.2899	14.3048	13.9987	14.0262	14.0697	14.6143	14.6929	14.6754
O15440	ABCC5	ATP-binding cassette sub-family C member 5	MRP5_HUMAN	TRUE	100	0.27192	12.8949	9984.72	9318.91	8202.45	9407.47	8794.78	9073.91	6168.5	5895.1	5245.93	13.2855	13.1859	13.0018	13.1996	13.1024	13.1475	12.5907	12.5253	12.357
O15446	POLR1G	DNA-directed RNA polymerase I subunit RPA34	RPA34_HUMAN	TRUE	100	0.358751	15.3549	42973.4	44886.8	43380.3	77825	75435.9	76795.7	38843.4	40307.9	37411.8	15.3912	15.454	15.4048	16.2479	16.203	16.2287	15.2454	15.2988	15.1912
O15460	P4HA2	Prolyl 4-hydroxylase subunit alpha-2	P4HA2_HUMAN	TRUE	100	0.194185	16.1746	63097.8	63676.2	62344.1	76413.9	78027.1	76326.7	90816.5	95337	90959.2	15.9453	15.9585	15.928	16.2215	16.2517	16.2199	16.4707	16.5407	16.4729
O15484	CAPN5	Calpain-5	CAN5_HUMAN	TRUE	72.2	0.638607	12.3658	13777	13061.1	12779.5	11672.7	11827.9	11206.5	NaN	2980.29	2411.61	13.75	13.673	13.6415	13.5109	13.5299	13.4521	NaN	11.5412	11.2358
O15498	YKT6	Synaptobrevin homolog YKT6	YKT6_HUMAN	TRUE	100	0.0894404	15.3118	46126	46000.5	46086.3	36001.7	35733.6	36048.9	41440.6	42659.4	41122.7	15.4933	15.4894	15.4921	15.1358	15.125	15.1377	15.3388	15.3806	15.3276
O15503	INSIG1	Insulin-induced gene 1 protein	INSI1_HUMAN	TRUE	44.4	0.926357	11.8155	1360.12	1112.12	NaN	NaN	NaN	NaN	NaN	NaN	NaN	10.4095	10.1191	NaN	NaN	NaN	NaN	NaN	NaN	NaN
O15504	NUP42	Nucleoporin NUP42	NUP42_HUMAN	TRUE	100	0.193519	13.9095	17032.4	16883.7	14042.7	14481.6	11584.4	10682.2	13643.1	17155.6	15110.5	14.056	14.0433	13.7775	13.8219	13.4999	13.3829	13.7359	14.0664	13.8833
O15511	ARPC5	Actin-related protein 2/3 complex subunit 5	ARPC5_HUMAN	TRUE	100	0.194491	16.0371	67376.5	62280.2	65705.4	55199	52320.3	55237.8	70771.5	68903.3	70281.9	16.04	15.9265	16.0037	15.7524	15.6751	15.7534	16.1109	16.0723	16.1009
O15514	POLR2D	DNA-directed RNA polymerase II subunit RPB4	RPB4_HUMAN	TRUE	100	0.0919988	13.9767	18898.8	16187.4	15076.9	16336.1	15669.7	16550.7	13814.6	14158.2	16063.2	14.206	13.9826	13.8801	13.9958	13.9357	14.0146	13.7539	13.7893	13.9715
O15516	CLOCK	Circadian locomoter output cycles protein kaput	CLOCK_HUMAN	FALSE	55.6	0.180056	11.4124	2297.93	NaN	NaN	NaN	NaN	NaN	NaN	2738.87	2118.99	11.1661	NaN	NaN	NaN	NaN	NaN	NaN	11.4194	11.0492
O15525	MAFG	Transcription factor MafG	MAFG_HUMAN	TRUE	94.4	0.351291	11.6215	2683.1	1984.96	1920.4	2478.66	2502.68	2623.37	3470.24	3611.1	2761.61	11.3897	10.9549	10.9072	11.2753	11.2893	11.3572	11.7608	11.8182	11.4313
O15530	PDPK1	3-phosphoinositide-dependent protein kinase 1	PDPK1_HUMAN	TRUE	100	0.203026	14.0697	21199.1	20564	20660.6	18595.2	19155.3	19545.4	13971	13660	14195.4	14.3717	14.3278	14.3346	14.1826	14.2255	14.2545	13.7701	13.7377	13.7931
O15533	TAPBP	Tapasin	TPSN_HUMAN	TRUE	100	0.191595	15.4641	36207.6	33993	35006.3	49973.7	49664.2	51959	64386.2	58596	62428	15.144	15.0529	15.0953	15.6089	15.5999	15.6651	15.9745	15.8385	15.9299
O15534	PER1	Period circadian protein homolog 1	PER1_HUMAN	FALSE	50	0.327491	11.9576	2625.62	NaN	NaN	NaN	4113.2	3554.66	NaN	NaN	NaN	11.3584	NaN	NaN	NaN	12.006	11.7955	NaN	NaN	NaN
O15541	RNF113A	E3 ubiquitin-protein ligase RNF113A	R113A_HUMAN	TRUE	100	0.197187	12.8892	7749.38	7935.51	9711.63	9568.36	9571.63	9148.56	4893.92	8341.15	7189.49	12.9199	12.9541	13.2455	13.2241	13.2245	13.1593	12.2568	13.026	12.8117
O15550	KDM6A	Lysine-specific demethylase 6A	KDM6A_HUMAN	TRUE	100	0.15602	13.0338	6846.27	8260.93	8625.3	5204.76	7375.28	7408.16	9612.11	9526.17	9318.68	12.7411	13.0121	13.0744	12.3456	12.8485	12.8549	13.2306	13.2177	13.1859
O43143	DHX15	ATP-dependent RNA helicase DHX15	DHX15_HUMAN	TRUE	100	0.0585067	17.5367	191042	191611	192596	204164	202213	198825	167056	170533	171208	17.5435	17.5478	17.5552	17.6394	17.6255	17.6011	17.35	17.3797	17.3854
O43148	RNMT	mRNA cap guanine-N7 methyltransferase	MCES_HUMAN	TRUE	100	0.196124	15.4518	52568.5	52964.6	53908.6	53699.1	54660.8	56687.6	35388.4	37322.7	36174.4	15.6819	15.6927	15.7182	15.7126	15.7382	15.7907	15.111	15.1878	15.1427
O43149	ZZEF1	Zinc finger ZZ-type and EF-hand domain-containing protein 1	ZZEF1_HUMAN	TRUE	100	0.194834	11.5896	3961.7	4551.16	4193.27	3054.62	2340.88	2963.01	2097.8	2600.11	2870.68	11.9519	12.152	12.0339	11.5768	11.1928	11.5329	11.0347	11.3444	11.4872
O43150	ASAP2	Arf-GAP with SH3 domain, ANK repeat and PH domain-containing protein 2	ASAP2_HUMAN	TRUE	100	0.213257	13.4808	10901.9	12076.5	10192.1	9836.31	9730.8	8572.51	11450.1	9949.16	9096.5	13.4123	13.5599	13.3152	13.2639	13.2483	13.0655	13.4831	13.2804	13.1511
O43151	TET3	Methylcytosine dioxygenase TET3	TET3_HUMAN	TRUE	100	0.449631	14.1843	15195.1	13629.5	14762.3	10804.3	14180.3	16725.6	44045.3	42452.7	15155.8	13.8913	13.7344	13.8496	13.3993	13.7916	14.0298	15.4267	15.3736	13.8876
O43156	TTI1	TELO2-interacting protein 1 homolog	TTI1_HUMAN	TRUE	100	0.133932	12.9223	9568.13	9332.5	8481.68	8163.25	9098.2	5622.56	7808.01	8080.2	7431.22	13.224	13.188	13.0501	12.9949	13.1514	12.457	12.9307	12.9802	12.8594
O43157	PLXNB1	Plexin-B1	PLXB1_HUMAN	FALSE	44.4	0.629731	12.3667	NaN	4277.94	NaN	NaN	NaN	NaN	12331.8	12925.7	10279.6	NaN	12.0627	NaN	NaN	NaN	NaN	13.5901	13.658	13.3275
O43159	RRP8	Ribosomal RNA-processing protein 8	RRP8_HUMAN	TRUE	100	0.16511	13.6106	15617.4	15322.1	14262.8	13988.7	13876.8	15408.1	9221.11	9766.91	8252.78	13.9309	13.9033	13.8	13.772	13.7604	13.9114	13.1707	13.2537	13.0107
O43164	PJA2	E3 ubiquitin-protein ligase Praja-2	PJA2_HUMAN	TRUE	94.4	0.972865	11.3862	2858.56	2832.56	3537.8	NaN	1094.91	819.231	949.657	807.437	822.325	11.4811	11.4679	11.7886	NaN	10.0966	9.67813	9.89126	9.65721	9.68356
O43166	SIPA1L1	Signal-induced proliferation-associated 1-like protein 1	SI1L1_HUMAN	TRUE	94.4	0.458356	10.5313	737.874	1195.51	NaN	584.001	1426.42	581.443	1271.66	1234.78	2116.48	9.52723	10.2234	NaN	9.18983	10.4782	9.18349	10.3125	10.27	11.0475
O43169	CYB5B	Cytochrome b5 type B	CYB5B_HUMAN	TRUE	100	0.223517	16.329	108288	94876.1	110765	96954.8	84416.8	92598.2	78842.4	82371.9	75256.4	16.7245	16.5338	16.7571	16.565	16.3652	16.4987	16.2667	16.3299	16.1995
O43172	PRPF4	U4/U6 small nuclear ribonucleoprotein Prp4	PRP4_HUMAN	TRUE	100	0.17887	15.7219	68785.4	69219	69669.1	59251.2	58089.2	59458.5	43040.5	44012.8	42656.9	16.0698	16.0789	16.0882	15.8546	15.826	15.8596	15.3934	15.4256	15.3805
O43181	NDUFS4	NADH dehydrogenase [ubiquinone] iron-sulfur protein 4, mitochondrial	NDUS4_HUMAN	TRUE	100	0.248328	12.5533	6819.54	6841.61	6485.35	9177.27	8698.65	9157.58	6162.6	5928.91	6165.07	12.7355	12.7401	12.663	13.1638	13.0866	13.1608	12.5893	12.5336	12.5899
O43189	PHF1	PHD finger protein 1	PHF1_HUMAN	TRUE	100	0.323599	12.5356	8944.73	8113.99	8261.39	7870.32	7107.36	7317.36	3703.53	4068.31	3066.54	13.1268	12.9862	13.0122	12.9422	12.7951	12.8371	11.8547	11.9902	11.5824
O43194	GPR39	G-protein coupled receptor 39	GPR39_HUMAN	TRUE	77.8	0.404689	11.8669	2656.55	2802.52	2240.47	NaN	NaN	NaN	4541.3	4496.05	4011.6	11.3753	11.4525	11.1296	NaN	NaN	NaN	12.1489	12.1344	11.97
O43237	DYNC1LI2	Cytoplasmic dynein 1 light intermediate chain 2	DC1L2_HUMAN	TRUE	100	0.057544	15.841	63135.9	63046.4	65680.6	55898.3	56176	56149.5	56291.3	55853	55367.5	15.9462	15.9441	16.0032	15.7705	15.7777	15.777	15.7806	15.7693	15.7568
O43242	PSMD3	26S proteasome non-ATPase regulatory subunit 3	PSMD3_HUMAN	TRUE	100	0.0986348	17.5419	185382	186649	187644	189559	180515	175107	173966	170931	174730	17.5001	17.51	17.5176	17.5323	17.4618	17.4179	17.4084	17.3831	17.4148
O43251	RBFOX2	RNA binding protein fox-1 homolog 2	RFOX2_HUMAN	TRUE	100	0.268966	14.5167	18206	16975.5	15963.9	16107	15711.5	16815.9	23459.5	24283.8	24255.5	14.1521	14.0512	13.9625	13.9754	13.9395	14.0375	14.5179	14.5677	14.566
O43252	PAPSS1	Bifunctional 3'-phosphoadenosine 5'-phosphosulfate synthase 1	PAPS1_HUMAN	TRUE	100	0.114294	15.6918	60054.6	60739.2	59885.8	56104.7	59021.4	58518.7	48816.5	48976.5	49490.8	15.874	15.8903	15.8699	15.7758	15.849	15.8366	15.5751	15.5798	15.5949
O43264	ZW10	Centromere/kinetochore protein zw10 homolog	ZW10_HUMAN	TRUE	100	0.094411	14.5195	23107.1	24380.7	24573.5	21903.8	21930.5	21034.2	20366.5	22521.6	19640.4	14.496	14.5735	14.5848	14.4189	14.4207	14.3604	14.3139	14.459	14.2615
O43272	PRODH	Proline dehydrogenase 1, mitochondrial	PROD_HUMAN	TRUE	38.9	0.342788	11.5986	3233.57	2276.82	2666.44	5570.57	NaN	NaN	2473.27	2995.32	3405.64	11.6589	11.1528	11.3807	12.4436	NaN	NaN	11.2722	11.5485	11.7337
O43278	SPINT1	Kunitz-type protease inhibitor 1	SPIT1_HUMAN	TRUE	100	0.121723	14.1786	17276.6	17380.9	16220.7	17425.4	18272.6	19833.6	22467.8	21533.9	21903.9	14.0765	14.0852	13.9855	14.0889	14.1574	14.2757	14.4556	14.3943	14.4189
O43290	SART1	U4/U6.U5 tri-snRNP-associated protein 1	SNUT1_HUMAN	TRUE	100	0.117497	14.7481	31435.5	31714.5	32106.1	31805.8	33054.6	31226.2	23851.2	24368.8	23892.2	14.9401	14.9529	14.9706	14.957	15.0126	14.9305	14.5418	14.5727	14.5442
O43291	SPINT2	Kunitz-type protease inhibitor 2	SPIT2_HUMAN	TRUE	100	0.354024	14.7105	20026	20136	20183	18376.7	18448.9	19122.3	37890.5	36628.8	38756.5	14.2896	14.2975	14.3009	14.1656	14.1712	14.223	15.2095	15.1607	15.2421
O43292	GPAA1	Glycosylphosphatidylinositol anchor attachment 1 protein	GPAA1_HUMAN	TRUE	100	0.167127	15.5114	45102.3	48655.4	49400.3	41562.4	49493.7	48155.6	58095.8	59487.7	59370.9	15.4609	15.5703	15.5922	15.343	15.595	15.5554	15.8261	15.8603	15.8575
O43293	DAPK3	Death-associated protein kinase 3	DAPK3_HUMAN	TRUE	100	0.259713	13.7685	16875.8	18478.8	18340.2	17512.2	20202.7	15898.3	8201.61	8786.84	7986.54	14.0427	14.1736	14.1627	14.0961	14.3023	13.9566	13.0017	13.1011	12.9634
O43296	ZNF264	Zinc finger protein 264	ZN264_HUMAN	TRUE	77.8	0.277955	12.3784	5093.07	3778.97	5184.73	7557.81	7520.93	6259.29	NaN	NaN	NaN	12.3143	11.8838	12.3401	12.8838	12.8767	12.6118	NaN	NaN	NaN
O43299	AP5Z1	AP-5 complex subunit zeta-1	AP5Z1_HUMAN	TRUE	100	0.681312	11.6111	2632.38	2243.36	3267.63	1515.35	1822.29	1644.11	2225.83	2656.72	2072.39	11.3622	11.1314	11.674	10.5654	10.8315	10.6831	11.1201	11.3754	11.0171
O43303	CCP110	Centriolar coiled-coil protein of 110 kDa	CP110_HUMAN	TRUE	88.9	0.565993	7.86066	167.658	104.506	426.144	279.836	86.791	159.341	278.771	494.882	521.389	7.38938	6.70744	8.7352	8.12844	6.43947	7.31597	8.12294	8.95094	9.02622
O43314	PPIP5K2	Inositol hexakisphosphate and diphosphoinositol-pentakisphosphate kinase 2	VIP2_HUMAN	TRUE	100	0.155075	11.3499	2605.91	3163.54	3069.17	1717.22	3083.13	2663.66	2303.2	2079.49	2056.24	11.3476	11.6273	11.5836	10.7459	11.5902	11.3792	11.1694	11.022	11.0058
O43318	MAP3K7	Mitogen-activated protein kinase kinase kinase 7	M3K7_HUMAN	TRUE	100	0.0358908	13.094	8892.54	8879.65	8760.73	8774.47	8324	8625.32	9164.24	8362.71	8771.59	13.1184	13.1163	13.0968	13.0991	13.0231	13.0744	13.1618	13.0298	13.0986
O43324	EEF1E1	Eukaryotic translation elongation factor 1 epsilon-1	MCA3_HUMAN	TRUE	100	0.0834507	15.907	61253.1	59146.9	62139.4	53874.9	56297.4	52870.8	60117.2	55606.4	60637.4	15.9025	15.852	15.9232	15.7173	15.7808	15.6902	15.8755	15.763	15.8879
O43353	RIPK2	Receptor-interacting serine/threonine-protein kinase 2	RIPK2_HUMAN	TRUE	100	0.28619	12.0036	4484.34	4612.49	4056.03	5498.54	4648.38	1555.08	2528.53	3037.47	2846.69	12.1307	12.1713	11.9859	12.4248	12.1825	10.6028	11.3041	11.5687	11.4751
O43379	WDR62	WD repeat-containing protein 62	WDR62_HUMAN	TRUE	100	0.176323	13.7435	12676	13059.1	12105.3	11737.4	10699	11830.8	14137.8	13187.1	13446.6	13.6298	13.6728	13.5633	13.5188	13.3852	13.5303	13.7873	13.6868	13.715
O43390	HNRNPR	Heterogeneous nuclear ribonucleoprotein R	HNRPR_HUMAN	TRUE	100	0.0807943	17.9113	244117	251641	245498	252320	241218	239238	210943	214917	209198	17.8972	17.941	17.9054	17.9449	17.88	17.8681	17.6865	17.7134	17.6745
O43395	PRPF3	U4/U6 small nuclear ribonucleoprotein Prp3	PRPF3_HUMAN	TRUE	100	0.167288	14.3971	26023.8	25756.6	25772.6	25162.8	23922.8	25056.1	15567.7	15171.5	15166.5	14.6675	14.6527	14.6536	14.619	14.5461	14.6129	13.9263	13.8891	13.8886
O43396	TXNL1	Thioredoxin-like protein 1	TXNL1_HUMAN	TRUE	100	0.0992907	17.0288	126355	123651	130011	143236	149739	132037	130003	125423	129011	16.9471	16.9159	16.9883	17.128	17.1921	17.0106	16.9882	16.9364	16.9771
O43399	TPD52L2	Tumor protein D54	TPD54_HUMAN	TRUE	100	0.189821	15.7693	49885.2	49025.2	48866.5	46218	47064.4	44363.3	62068	61764.2	60690.9	15.6063	15.5812	15.5766	15.4962	15.5223	15.4371	15.9216	15.9145	15.8892
O43402	EMC8	ER membrane protein complex subunit 8	EMC8_HUMAN	TRUE	100	0.0532951	12.7523	7222.19	7122.78	6752.97	7077.22	6396.01	6878.85	7397.09	6579.14	6289.35	12.8182	12.7982	12.7213	12.789	12.643	12.748	12.8527	12.6837	12.6187
O43422	THAP12	52 kDa repressor of the inhibitor of the protein kinase	P52K_HUMAN	TRUE	100	0.172062	11.7057	3241.4	4036.68	3151.73	4223.06	2281	2451.08	3985.27	3918.55	3378.38	11.6624	11.979	11.6219	12.0441	11.1555	11.2592	11.9605	11.9361	11.7221
O43426	SYNJ1	Synaptojanin-1	SYNJ1_HUMAN	TRUE	100	0.201262	12.29	4967.56	5855.26	6413.29	4748.09	4072.95	4493.37	5786.14	6671.09	6390.7	12.2783	12.5155	12.6468	12.2131	11.9919	12.1336	12.4984	12.7037	12.6418
O43427	FIBP	Acidic fibroblast growth factor intracellular-binding protein	FIBP_HUMAN	TRUE	100	0.311231	12.2675	4657.67	5983.58	6217.38	2994.91	2620.38	3945.44	2978.92	3176.97	3511.6	12.1854	12.5468	12.6021	11.5483	11.3556	11.946	11.5406	11.6334	11.7779
O43432	EIF4G3	Eukaryotic translation initiation factor 4 gamma 3	IF4G3_HUMAN	TRUE	100	0.14866	15.6952	53496.4	50635.9	50257.2	41253	45472.4	44554.6	49938.8	49290.6	48681.9	15.7072	15.6279	15.617	15.3322	15.4727	15.4433	15.6079	15.589	15.5711
O43447	PPIH	Peptidyl-prolyl cis-trans isomerase H	PPIH_HUMAN	TRUE	100	0.052905	13.5262	10330.5	10800.6	11914.6	12202.8	11129.2	12553.9	11191.3	12043.5	12051.1	13.3346	13.3988	13.5404	13.5749	13.4421	13.6158	13.4501	13.556	13.5569
O43464	HTRA2	Serine protease HTRA2, mitochondrial	HTRA2_HUMAN	TRUE	100	0.309729	13.609	20570.2	21003.5	20299.5	11871.1	13152.1	12815.9	10777.6	11853.4	9692.43	14.3283	14.3583	14.3092	13.5352	13.683	13.6456	13.3957	13.533	13.2426
O43474	KLF4	Krueppel-like factor 4	KLF4_HUMAN	TRUE	100	0.392346	11.6719	3551.38	3573.9	3225.26	3373.25	3596.04	4148.94	1788.96	2762.61	1675.66	11.7942	11.8033	11.6552	11.7199	11.8122	12.0185	10.8049	11.4318	10.7105
O43488	AKR7A2	Aflatoxin B1 aldehyde reductase member 2	ARK72_HUMAN	TRUE	100	0.140152	15.3369	45652.2	45331.9	45662	49704.2	48653.5	49167.7	45340.2	46829.1	47684.1	15.4784	15.4682	15.4787	15.6011	15.5703	15.5854	15.4685	15.5151	15.5412
O43491	EPB41L2	Band 4.1-like protein 2	E41L2_HUMAN	TRUE	100	0.178212	15.5566	60470.3	60067	58593.6	57117.5	57031.6	55691.8	54548.1	55223	52246.8	15.8839	15.8743	15.8385	15.8016	15.7995	15.7652	15.7352	15.753	15.6731
O43493	TGOLN2	Trans-Golgi network integral membrane protein 2	TGON2_HUMAN	TRUE	100	0.308614	10.905	2412.18	2924.63	2378.15	1007.22	1456.88	1400.36	2001.09	2090.93	2233.67	11.2361	11.514	11.2156	9.97616	10.5087	10.4516	10.9666	11.0299	11.1252
O43502	RAD51C	DNA repair protein RAD51 homolog 3	RA51C_HUMAN	TRUE	100	0.348548	12.5998	8178.81	7454.63	9066.92	10032.7	10238.6	10132.8	6892.47	5411.1	4600.74	12.9977	12.8639	13.1464	13.2924	13.3217	13.3067	12.7508	12.4017	12.1676
O43504	LAMTOR5	Ragulator complex protein LAMTOR5	LTOR5_HUMAN	TRUE	100	0.21742	15.278	30264.6	33662.3	33072.9	31673.3	33745.9	32141.8	38637.8	39523.1	42779.1	14.8853	15.0388	15.0134	14.951	15.0424	14.9722	15.2377	15.2704	15.3846
O43505	B4GAT1	Beta-1,4-glucuronyltransferase 1	B4GA1_HUMAN	TRUE	100	0.235424	12.5701	6775.17	8510.07	4474.36	6089.93	4300.3	5150.05	6550.75	5204.2	6205.43	12.726	13.055	12.1275	12.5722	12.0702	12.3304	12.6774	12.3455	12.5993
O43513	MED7	Mediator of RNA polymerase II transcription subunit 7	MED7_HUMAN	TRUE	88.9	0.290779	12.2091	7605.08	7113.78	3720.96	7288.85	4978.04	5678.3	5755.15	4337.2	3231.38	12.8927	12.7964	11.8615	12.8315	12.2814	12.4712	12.4906	12.0825	11.6579
O43521	BCL2L11	Bcl-2-like protein 11	B2L11_HUMAN	TRUE	94.4	0.408877	10.3242	894.087	1425.28	1272.19	2074.08	2367.34	1968.16	731.131	810.641	855.29	9.80427	10.477	10.3131	11.0183	11.209	10.9426	9.51399	9.66292	9.74027
O43524	FOXO3	Forkhead box protein O3	FOXO3_HUMAN	TRUE	100	0.209018	12.7188	7057.98	6339.1	6237.55	6266.48	7920.38	4795.73	7921.35	5721.81	6634.39	12.785	12.6301	12.6068	12.6134	12.9514	12.2275	12.9515	12.4823	12.6957
O43542	XRCC3	DNA repair protein XRCC3	XRCC3_HUMAN	TRUE	94.4	0.325521	10.5306	1843.85	1082.13	1900.66	2080.22	2362.06	2681.78	1096.84	1011.48	1705.73	10.8485	10.0797	10.8923	11.0225	11.2058	11.389	10.0991	9.98226	10.7362
O43572	AKAP10	A-kinase anchor protein 10, mitochondrial	AKA10_HUMAN	TRUE	100	0.216364	12.2113	4422.42	4029.94	4590.41	5422.22	3700.66	4084.64	4910.79	4382.01	4157.85	12.1106	11.9765	12.1644	12.4047	11.8536	11.996	12.2617	12.0974	12.0216
O43583	DENR	Density-regulated protein	DENR_HUMAN	TRUE	100	0.10905	14.9761	33180.3	34326.4	32534.6	30501.5	32187.8	32478.5	33703.8	36943.9	37016.2	15.018	15.067	14.9897	14.8966	14.9742	14.9872	15.0406	15.173	15.1759
O43592	XPOT	Exportin-T	XPOT_HUMAN	TRUE	100	0.144975	14.1826	15247.7	15222	14678.6	16818.4	17104.4	18386.2	18174.2	18679.2	20293	13.8963	13.8939	13.8414	14.0378	14.0621	14.1663	14.1496	14.1891	14.3087
O43598	DNPH1	2'-deoxynucleoside 5'-phosphate N-hydrolase 1	DNPH1_HUMAN	TRUE	100	0.102584	15.2997	34988.7	34743.5	37529.9	36470.8	37923.7	35802.1	46632.8	46068	47316.7	15.0946	15.0845	15.1958	15.1545	15.2108	15.1278	15.5091	15.4915	15.5301
O43615	TIMM44	Mitochondrial import inner membrane translocase subunit TIM44	TIM44_HUMAN	TRUE	100	0.0801315	14.8453	27875.2	27633.3	27159.5	32060.7	32444.9	29937.7	29888.2	30246.4	28202	14.7667	14.7541	14.7292	14.9685	14.9857	14.8697	14.8673	14.8845	14.7835
O43617	TRAPPC3	Trafficking protein particle complex subunit 3	TPPC3_HUMAN	TRUE	100	0.17016	15.5424	59661.6	60259.4	60399.5	48406.4	47273.8	47598.4	33429.5	34995	31892	15.8645	15.8789	15.8822	15.5629	15.5288	15.5386	15.0288	15.0949	14.9609
O43633	CHMP2A	Charged multivesicular body protein 2a	CHM2A_HUMAN	TRUE	100	0.260539	14.5708	31535.5	30510.4	30889.3	33896.5	34332.2	32881.6	16288.7	15892.5	16627.5	14.9447	14.897	14.9148	15.0488	15.0673	15.005	13.9916	13.9561	14.0213
O43639	NCK2	Cytoplasmic protein NCK2	NCK2_HUMAN	TRUE	100	0.184319	14.9032	33199.5	33965.4	35140.5	46566.7	23919.7	19248.9	33015.7	30960.9	32496.4	15.0189	15.0518	15.1008	15.507	14.5459	14.2325	15.0109	14.9182	14.988
O43657	TSPAN6	Tetraspanin-6	TSN6_HUMAN	TRUE	94.4	0.712905	10.641	1102.48	482.478	1122	795.213	449.62	NaN	3757.99	3727.27	3649.18	10.1065	8.91432	10.1319	9.6352	8.81256	NaN	11.8757	11.8639	11.8334
O43660	PLRG1	Pleiotropic regulator 1	PLRG1_HUMAN	TRUE	100	0.065564	14.9729	34938.1	34933.1	33242.1	34054.9	32062.5	31871.9	28443.2	28231.2	27900.7	15.0925	15.0923	15.0207	15.0556	14.9686	14.96	14.7958	14.785	14.768
O43663	PRC1	Protein regulator of cytokinesis 1	PRC1_HUMAN	TRUE	100	0.38185	14.2738	13588	13385	14278.3	25295.8	26067.6	27082.6	35060.4	34696.3	32482.9	13.73	13.7083	13.8015	14.6266	14.67	14.7251	15.0976	15.0825	14.9874
O43665	RGS10	Regulator of G-protein signaling 10	RGS10_HUMAN	TRUE	100	0.219975	13.4991	14019.8	13990.1	13714.3	16841.7	17047.5	14529.6	10127.5	9444.09	10813.6	13.7752	13.7721	13.7434	14.0398	14.0573	13.8267	13.306	13.2052	13.4006
O43670	ZNF207	BUB3-interacting and GLEBS motif-containing protein ZNF207	ZN207_HUMAN	TRUE	100	0.137215	15.0837	28038.5	28805.1	33328.9	25668	30462.7	34124.7	34188.4	36749.6	35308.2	14.7751	14.814	15.0245	14.6477	14.8948	15.0585	15.0612	15.1654	15.1077
O43674	NDUFB5	NADH dehydrogenase [ubiquinone] 1 beta subcomplex subunit 5, mitochondrial	NDUB5_HUMAN	TRUE	100	0.177736	14.1072	19635.2	19498.2	19208.5	23688	23589	22111.9	17420.2	15540.4	18010.7	14.2612	14.2511	14.2295	14.5319	14.5258	14.4325	14.0885	13.9237	14.1366
O43676	NDUFB3	NADH dehydrogenase [ubiquinone] 1 beta subcomplex subunit 3	NDUB3_HUMAN	TRUE	100	0.098965	13.951	16133.9	16131.4	16021.4	17361.4	15807.5	17107.9	15524.8	17263.6	17264.3	13.9778	13.9776	13.9677	14.0836	13.9483	14.0624	13.9223	14.0754	14.0755
O43678	NDUFA2	NADH dehydrogenase [ubiquinone] 1 alpha subcomplex subunit 2	NDUA2_HUMAN	TRUE	100	0.231546	14.6669	29447.6	28915.2	27965.4	35598.1	37126.4	33708.3	34816.8	31293.2	30542.4	14.8459	14.8195	14.7714	15.1195	15.1802	15.0408	15.0875	14.9336	14.8985
O43679;Q86U70	LDB2;LDB1	LIM domain-binding protein 2;LIM domain-binding protein 1	LDB2_HUMAN;LDB1_HUMAN	TRUE	94.4	0.271146	13.1725	10243.2	12482.7	12470.2	11654	15034.2	11712.2	6284.61	7238.26	9712.36	13.3224	13.6076	13.6062	13.5085	13.876	13.5157	12.6176	12.8214	13.2456
O43681	GET3	ATPase GET3	GET3_HUMAN	TRUE	100	0.0572393	15.5538	50919.5	50156.3	52238	50083.2	49364.5	48668.9	45625.1	46006.4	46494.1	15.6359	15.6141	15.6728	15.612	15.5912	15.5707	15.4775	15.4895	15.5048
O43683	BUB1	Mitotic checkpoint serine/threonine-protein kinase BUB1	BUB1_HUMAN	TRUE	100	0.213715	14.3678	24930.5	23282.4	22808.4	26159.6	25679	28006.9	17929.3	20470.2	19147	14.6056	14.507	14.4773	14.6751	14.6483	14.7735	14.13	14.3212	14.2248
O43684	BUB3	Mitotic checkpoint protein BUB3	BUB3_HUMAN	TRUE	100	0.0663026	17.3345	168386	168208	167170	176766	180042	176585	146621	142855	144754	17.3614	17.3599	17.351	17.4315	17.458	17.43	17.1617	17.1242	17.1432
O43688	PLPP2	Phospholipid phosphatase 2	PLPP2_HUMAN	TRUE	100	0.314518	11.9727	3074.09	2511.59	3035.78	2832.9	3438.24	3077.44	3939.53	3272.27	4576.3	11.5859	11.2944	11.5679	11.4681	11.7475	11.5875	11.9438	11.6761	12.16
O43707	ACTN4	Alpha-actinin-4	ACTN4_HUMAN	TRUE	100	0.0630203	19.8596	1.05474e+06	1.07446e+06	1.02268e+06	997327	942731	930817	1.01908e+06	968863	962700	20.0085	20.0352	19.9639	19.9277	19.8465	19.8281	19.9588	19.8859	19.8767
O43708	GSTZ1	Maleylacetoacetate isomerase	MAAI_HUMAN	TRUE	100	0.209951	12.8483	6637.4	5659.25	5888.69	9672.02	8365.95	8212.19	10533.1	10434.4	9035.79	12.6964	12.4664	12.5237	13.2396	13.0303	13.0036	13.3626	13.3491	13.1414
O43709	BUD23	Probable 18S rRNA (guanine-N(7))-methyltransferase	BUD23_HUMAN	TRUE	100	0.19117	14.8431	29322.8	30962.3	29343.7	37010.1	39282.6	36925.1	22072.3	24590.9	25922.9	14.8397	14.9182	14.8408	15.1756	15.2616	15.1723	14.4299	14.5858	14.6619
O43715	TRIAP1	TP53-regulated inhibitor of apoptosis 1	TRIA1_HUMAN	TRUE	100	0.482939	11.63	3929.37	3653.59	3599.74	1186.7	1208.51	1050.08	2661.26	2688.34	2928.51	11.9401	11.8351	11.8137	10.2127	10.239	10.0363	11.3779	11.3925	11.516
O43716	GATC	Glutamyl-tRNA(Gln) amidotransferase subunit C, mitochondrial	GATC_HUMAN	TRUE	100	0.137857	14.1421	19580.5	21381.7	22675.4	19847.5	21217.6	20466	13881.3	17024.4	17009.6	14.2571	14.3841	14.4688	14.2767	14.373	14.3209	13.7609	14.0553	14.0541
O43719	HTATSF1	HIV Tat-specific factor 1	HTSF1_HUMAN	TRUE	100	0.175729	14.2938	22286	20972.9	22688.4	27030.9	25522.7	28382.3	18288.7	18597.8	18643.4	14.4439	14.3562	14.4697	14.7223	14.6395	14.7927	14.1587	14.1828	14.1864
O43731	KDELR3	ER lumen protein-retaining receptor 3	ERD23_HUMAN	TRUE	100	0.19308	11.2754	2221.18	2612.37	2512.16	2392.01	3296.66	3513.72	2555.39	2757.61	2857.9	11.1171	11.3511	11.2947	11.224	11.6868	11.7788	11.3193	11.4292	11.4807
O43734	TRAF3IP2	E3 ubiquitin ligase TRAF3IP2	CIKS_HUMAN	FALSE	33.3	0.168859	11.0445	NaN	NaN	NaN	NaN	NaN	NaN	1725.47	NaN	NaN	NaN	NaN	NaN	NaN	NaN	NaN	10.7528	NaN	NaN
O43747	AP1G1	AP-1 complex subunit gamma-1	AP1G1_HUMAN	TRUE	100	0.124187	15.008	33125.1	34509.5	34335.8	26480.2	24951.2	25956.7	33073.3	33041.6	31764.8	15.0156	15.0747	15.0674	14.6926	14.6068	14.6638	15.0134	15.012	14.9551
O43752	STX6	Syntaxin-6	STX6_HUMAN	TRUE	100	0.225969	14.3351	21560.7	21369.1	21843.7	25930.1	25714.3	25458.4	27462.9	24579.9	26730.5	14.3961	14.3832	14.4149	14.6623	14.6503	14.6359	14.7452	14.5852	14.7062
O43760	SYNGR2	Synaptogyrin-2	SNG2_HUMAN	TRUE	100	0.220508	13.4679	10254.3	11143	11346.3	6704.13	6964.21	7651.72	12123	12245.6	10726.6	13.3239	13.4438	13.4699	12.7108	12.7657	12.9016	13.5655	13.58	13.3889
O43765	SGTA	Small glutamine-rich tetratricopeptide repeat-containing protein alpha	SGTA_HUMAN	TRUE	100	0.101717	16.2462	90488.4	87557.6	88202.8	88859.8	86461.1	81515.6	76547.3	73144.7	76013.5	16.4654	16.4179	16.4285	16.4392	16.3998	16.3148	16.2241	16.1585	16.214
O43768	ENSA	Alpha-endosulfine	ENSA_HUMAN	TRUE	100	0.199736	14.1957	19642.8	19466	19017.3	13584.9	14411.8	13845.9	21081.6	22561.7	20733.9	14.2617	14.2487	14.215	13.7297	13.815	13.7572	14.3637	14.4616	14.3397
O43772	SLC25A20	Mitochondrial carnitine/acylcarnitine carrier protein	MCAT_HUMAN	TRUE	100	0.185352	12.7951	9063.24	9039.9	7742.64	6730.26	9245.36	7349.36	8391.48	7926.02	6817.54	13.1458	13.1421	12.9186	12.7164	13.1745	12.8434	13.0347	12.9524	12.735
O43776	NARS1	Asparagine--tRNA ligase, cytoplasmic	SYNC_HUMAN	TRUE	100	0.0717881	15.5935	49676.1	48612.9	49170.3	46622.5	46100.1	45265	48336.1	46529.5	45282.9	15.6003	15.5691	15.5855	15.5087	15.4925	15.4661	15.5608	15.5059	15.4667
O43795	MYO1B	Unconventional myosin-Ib	MYO1B_HUMAN	TRUE	100	0.176433	14.8449	30779.7	31007.4	31754.4	25672.5	24918.4	24689.3	29186.8	28512.6	29343.1	14.9097	14.9203	14.9547	14.6479	14.6049	14.5916	14.833	14.7993	14.8407
O43805	SSNA1	Microtubule nucleation factor SSNA1	SSNA1_HUMAN	TRUE	100	0.355663	12.146	7255.93	8131.94	7101.65	4005.25	3808.18	3255.06	1846.58	2616.08	2221.8	12.8249	12.9894	12.7939	11.9677	11.8949	11.6685	10.8506	11.3532	11.1175
O43808	SLC25A17	Peroxisomal membrane protein PMP34	PM34_HUMAN	FALSE	72.2	0.277115	11.5836	NaN	NaN	1983.65	NaN	NaN	NaN	3610.88	4355.38	4097.01	NaN	NaN	10.9539	NaN	NaN	NaN	11.8181	12.0886	12.0004
O43809	NUDT21	Cleavage and polyadenylation specificity factor subunit 5	CPSF5_HUMAN	TRUE	100	0.0683662	16.5058	88167.4	88739.5	86354.3	92854.1	94961.3	82256.1	93938.8	98545.7	92465.3	16.428	16.4373	16.398	16.5027	16.5351	16.3278	16.5194	16.5885	16.4966
O43813	LANCL1	Glutathione S-transferase LANCL1	LANC1_HUMAN	TRUE	100	0.0786431	15.1815	36222.8	36872.4	34379.9	35792.8	34485.4	34472.3	42925.2	41827.6	42638.7	15.1446	15.1703	15.0693	15.1274	15.0737	15.0732	15.3895	15.3522	15.3799
O43815	STRN	Striatin	STRN_HUMAN	TRUE	100	0.0761422	14.4666	23552.8	24143.8	23550.7	24088.7	23088.9	22749.4	20022.5	19448.2	18474.9	14.5236	14.5594	14.5235	14.5561	14.4949	14.4735	14.2893	14.2473	14.1733
O43818	RRP9	U3 small nucleolar RNA-interacting protein 2	U3IP2_HUMAN	TRUE	100	0.250049	15.4082	42676	42606.6	43602.8	64610.3	65380	63456.9	43949	44358.6	45240.5	15.3811	15.3788	15.4121	15.9795	15.9966	15.9535	15.4235	15.4369	15.4653
O43819	SCO2	Protein SCO2 homolog, mitochondrial	SCO2_HUMAN	TRUE	100	0.316384	14.0258	18574.1	20170.5	20333.5	25884.1	29539.4	28220.6	14090.7	13924.7	12758.1	14.181	14.3	14.3116	14.6598	14.8504	14.7845	13.7825	13.7654	13.6391
O43823	AKAP8	A-kinase anchor protein 8	AKAP8_HUMAN	TRUE	100	0.208381	12.8955	7427.09	6933.11	6845.42	5182.04	6231.59	6751.84	8850.61	9543.23	9883.71	12.8586	12.7593	12.7409	12.3393	12.6054	12.7211	13.1116	13.2203	13.2708
O43824	GTPBP6	Putative GTP-binding protein 6	GTPB6_HUMAN	TRUE	100	0.0694244	14.6243	22307.4	24344.4	25491.3	24598.6	26184.6	24476	23987.4	22477.3	23428.1	14.4452	14.5713	14.6377	14.5863	14.6764	14.5791	14.55	14.4562	14.516
O43837	IDH3B	Isocitrate dehydrogenase [NAD] subunit beta, mitochondrial	IDH3B_HUMAN	TRUE	100	0.183996	15.5953	49816.4	51765.5	51233.3	61599.5	69402.6	68737.5	49567.7	52280.9	52234.2	15.6043	15.6597	15.6448	15.9106	16.0827	16.0688	15.5971	15.674	15.6727
O43847	NRDC	Nardilysin	NRDC_HUMAN	TRUE	100	0.076012	15.2776	44497.4	43943.2	44917.7	40200.7	41421.4	39893.1	35077.8	35036.8	35790.1	15.4414	15.4234	15.455	15.2949	15.3381	15.2839	15.0983	15.0966	15.1273
O43852	CALU	Calumenin	CALU_HUMAN	TRUE	100	0.176417	16.71	140907	140631	139369	113382	112522	116163	97709.2	100026	91872.1	17.1044	17.1016	17.0886	16.7908	16.7798	16.8258	16.5762	16.61	16.4873
O43861	ATP9B	Probable phospholipid-transporting ATPase IIB	ATP9B_HUMAN	TRUE	88.9	0.150527	11.3436	NaN	3210.25	2649.86	2418.84	NaN	2154.86	2281.97	2532.5	2634.38	NaN	11.6485	11.3717	11.2401	NaN	11.0734	11.1561	11.3063	11.3632
O43865	AHCYL1	S-adenosylhomocysteine hydrolase-like protein 1	SAHH2_HUMAN	TRUE	100	0.200335	16.1806	99254.2	97719.2	97372.6	78712.8	77573.1	78598.5	80778.2	82125.1	86602.3	16.5988	16.5764	16.5712	16.2643	16.2433	16.2622	16.3017	16.3255	16.4021
O43896	KIF1C	Kinesin-like protein KIF1C	KIF1C_HUMAN	TRUE	100	0.155225	13.4905	9445.73	9994	10690.6	9117.76	10053.3	11251.7	12270.7	13194.5	13338.9	13.2054	13.2868	13.3841	13.1545	13.2954	13.4579	13.5829	13.6877	13.7033
O43909	EXTL3	Exostosin-like 3	EXTL3_HUMAN	TRUE	100	0.313979	11.4749	3456.81	3662.55	4495.05	2988.52	2516.42	3372.49	1542.22	2033.4	2064.62	11.7552	11.8386	12.1341	11.5452	11.2972	11.7196	10.5908	10.9897	11.0117
O43913	ORC5	Origin recognition complex subunit 5	ORC5_HUMAN	TRUE	100	0.133936	13.2851	10426.9	10981.5	12015.7	10380.7	9188.1	9287.02	7421.15	7686.75	8001.78	13.348	13.4228	13.5526	13.3416	13.1656	13.181	12.8574	12.9082	12.9661
O43920	NDUFS5	NADH dehydrogenase [ubiquinone] iron-sulfur protein 5	NDUS5_HUMAN	TRUE	100	0.0832703	14.2632	20150.9	18053.2	18322.5	21001.1	19351.3	15924.1	21410.1	22770.5	19363.3	14.2986	14.14	14.1613	14.3582	14.2401	13.9589	14.386	14.4749	14.241
O43924	PDE6D	Retinal rod rhodopsin-sensitive cGMP 3',5'-cyclic phosphodiesterase subunit delta	PDE6D_HUMAN	TRUE	100	0.324684	14.7392	41655.5	42663.1	40887	29816.1	28561.6	28435.2	21823.5	22366.6	24398.1	15.3462	15.3807	15.3194	14.8638	14.8018	14.7954	14.4136	14.4491	14.5745
O43929	ORC4	Origin recognition complex subunit 4	ORC4_HUMAN	TRUE	100	0.12845	13.8871	14797.4	17296	15601.3	15432.7	16769	14956.1	12358.8	12116.9	12744.8	13.8531	14.0782	13.9294	13.9137	14.0335	13.8684	13.5932	13.5647	13.6376
O43933	PEX1	Peroxisomal ATPase PEX1	PEX1_HUMAN	TRUE	100	0.192331	12.2646	6243.91	5372.8	6267.49	6477.79	6212.77	6280.38	4095.56	3462.48	3986.41	12.6082	12.3915	12.6137	12.6613	12.601	12.6166	11.9998	11.7576	11.9609
O60216	RAD21	Double-strand-break repair protein rad21 homolog	RAD21_HUMAN	TRUE	100	0.163175	14.835	22617.4	21365	23852.1	29070	31170.8	29124.3	32865.9	32913.6	33218.8	14.4651	14.383	14.5418	14.8272	14.9279	14.8299	15.0043	15.0064	15.0197
O60220	TIMM8A	Mitochondrial import inner membrane translocase subunit Tim8 A	TIM8A_HUMAN	TRUE	100	0.101857	15.0872	38913.3	37439.1	36378.5	39828.6	39907.5	38680.1	35874.3	37006.7	36633.4	15.248	15.1923	15.1508	15.2815	15.2844	15.2393	15.1307	15.1755	15.1609
O60229	KALRN	Kalirin	KALRN_HUMAN	TRUE	100	0.254163	12.4221	6069.78	5556.7	5452.71	4777.21	6045.18	4106.87	3826.14	5796.51	5517.92	12.5674	12.44	12.4128	12.222	12.5616	12.0038	11.9017	12.501	12.4299
O60231	DHX16	Pre-mRNA-splicing factor ATP-dependent RNA helicase DHX16	DHX16_HUMAN	TRUE	100	0.224637	15.37	54401	54139.8	55770.3	53208.9	54287.4	55619.4	30815	30147.9	29079	15.7313	15.7244	15.7672	15.6994	15.7283	15.7633	14.9113	14.8798	14.8277
O60232	ZNRD2	Protein ZNRD2	ZNRD2_HUMAN	TRUE	100	0.254228	13.8168	21520	23010.6	21810.4	13139	14493.6	13435.7	11821.6	10806.5	11194.5	14.3934	14.49	14.4127	13.6816	13.8231	13.7138	13.5291	13.3996	13.4505
O60243	HS6ST1	Heparan-sulfate 6-O-sulfotransferase 1	H6ST1_HUMAN	FALSE	16.7	0.168681	10.5742	NaN	NaN	NaN	1617.65	1752.12	1250.28	NaN	NaN	NaN	NaN	NaN	NaN	10.6597	10.7749	10.288	NaN	NaN	NaN
O60244	MED14	Mediator of RNA polymerase II transcription subunit 14	MED14_HUMAN	TRUE	100	0.0583866	13.6638	11898.3	12599.2	12614.1	13380.8	13975.2	13247.3	12991.9	12384.3	11819.8	13.5385	13.621	13.6227	13.7079	13.7706	13.6934	13.6653	13.5962	13.5289
O60256	PRPSAP2	Phosphoribosyl pyrophosphate synthase-associated protein 2	KPRB_HUMAN	TRUE	100	0.0848742	15.3459	40257.2	41174.4	41450.2	40224.2	41999.2	42599.6	47323.6	47757.9	46115.9	15.297	15.3295	15.3391	15.2958	15.3581	15.3786	15.5303	15.5435	15.493
O60262	GNG7	Guanine nucleotide-binding protein G(I)/G(S)/G(O) subunit gamma-7	GBG7_HUMAN	FALSE	22.2	0.45945	8.67494	708.447	482.429	348.513	NaN	NaN	NaN	NaN	NaN	NaN	9.46852	8.91417	8.44507	NaN	NaN	NaN	NaN	NaN	NaN
O60264	SMARCA5	SWI/SNF-related matrix-associated actin-dependent regulator of chromatin subfamily A member 5	SMCA5_HUMAN	TRUE	100	0.103803	15.7716	47805.4	48394.6	47292.3	55214.4	57033.7	57885.6	59325.1	58849.3	58621.6	15.5449	15.5626	15.5293	15.7528	15.7995	15.8209	15.8564	15.8447	15.8391
O60268	KIAA0513	Uncharacterized protein KIAA0513	K0513_HUMAN	TRUE	72.2	0.300512	13.4937	13612.7	15299.4	15320.1	12342.6	13730.1	13217.6	NaN	NaN	6693.56	13.7327	13.9012	13.9031	13.5914	13.7451	13.6902	NaN	NaN	12.7086
O60271	SPAG9	C-Jun-amino-terminal kinase-interacting protein 4	JIP4_HUMAN	TRUE	100	0.279776	15.2375	53374.6	54546.2	54800.8	33051.9	33954.6	34689.5	27731.6	27805.3	27842	15.7039	15.7352	15.7419	15.0124	15.0513	15.0822	14.7592	14.7631	14.765
O60281	ZNF292	Zinc finger protein 292	ZN292_HUMAN	TRUE	100	0.21229	17.0438	123847	148049	150638	100713	131329	126103	111546	135410	126809	16.9182	17.1757	17.2007	16.6199	17.0028	16.9442	16.7673	17.047	16.9523
O60287	URB1	Nucleolar pre-ribosomal-associated protein 1	NPA1P_HUMAN	TRUE	100	0.205708	11.7469	3245.9	3273.49	3635.91	3685.81	3485.58	3080.51	3068.19	2708.04	2578.5	11.6644	11.6766	11.8281	11.8478	11.7672	11.589	11.5832	11.403	11.3323
O60292	SIPA1L3	Signal-induced proliferation-associated 1-like protein 3	SI1L3_HUMAN	TRUE	100	0.298089	13.6868	14675	13845.3	14668.6	10905.8	11289.2	11302.1	6456.84	7977.39	7384.93	13.8411	13.7571	13.8404	13.4128	13.4627	13.4643	12.6566	12.9617	12.8504
O60293	ZFC3H1	Zinc finger C3H1 domain-containing protein	ZC3H1_HUMAN	TRUE	100	0.201636	11.8883	4896.58	5130.33	4439.43	4396.63	4760.21	2083.1	3555.34	4194.59	3056.32	12.2576	12.3248	12.1162	12.1022	12.2168	11.0245	11.7958	12.0343	11.5776
O60294	LCMT2	tRNA wybutosine-synthesizing protein 4	TYW4_HUMAN	TRUE	100	0.302685	11.2289	2381.35	2789.41	2509.11	3781.14	4092.36	3812.49	2597.92	2703.81	2531.98	11.2176	11.4457	11.293	11.8846	11.9987	11.8965	11.3431	11.4008	11.306
O60306	AQR	RNA helicase aquarius	AQR_HUMAN	TRUE	100	0.127413	15.1771	38753.2	39632.7	41583.8	45034.9	43583.4	44583.8	31188	33480.2	33350.1	15.242	15.2744	15.3437	15.4588	15.4115	15.4442	14.9287	15.031	15.0254
O60307	MAST3	Microtubule-associated serine/threonine-protein kinase 3	MAST3_HUMAN	TRUE	94.4	0.525215	11.0395	4315.12	4236.02	4528.08	1681.93	1724.22	2295.68	3149.71	2271.39	1661.84	12.0752	12.0485	12.1447	10.7159	10.7517	11.1647	11.621	11.1494	10.6986
O60313	OPA1	Dynamin-like 120 kDa protein, mitochondrial	OPA1_HUMAN	TRUE	100	0.0561489	15.6853	56631.9	59452.9	57570.3	55798.2	52893.3	55327.6	49720.7	49676.7	50049.1	15.7893	15.8595	15.813	15.7679	15.6908	15.7557	15.6016	15.6003	15.6111
O60318	MCM3AP	Germinal-center associated nuclear protein	GANP_HUMAN	TRUE	100	0.106342	12.8415	6402.76	6855.05	6965.65	7686.86	7907.03	6994.97	7613.3	7761.85	7178.75	12.6445	12.743	12.766	12.9082	12.9489	12.7721	12.8943	12.9222	12.8095
O60331	PIP5K1C	Phosphatidylinositol 4-phosphate 5-kinase type-1 gamma	PI51C_HUMAN	TRUE	100	0.255677	13.7172	17945.7	15740.9	17358.9	14260.4	18951	19788.3	13199.9	13344.3	10520.6	14.1314	13.9422	14.0834	13.7997	14.21	14.2724	13.6882	13.7039	13.3609
O60333	KIF1B	Kinesin-like protein KIF1B	KIF1B_HUMAN	TRUE	100	0.129533	13.5908	13270.5	13195.9	13973.3	12168.8	11407.5	12372.8	9987.55	10266.6	10392.7	13.6959	13.6878	13.7704	13.5709	13.4777	13.5949	13.2859	13.3257	13.3433
O60337	MARCHF6	E3 ubiquitin-protein ligase MARCHF6	MARH6_HUMAN	TRUE	77.8	0.754818	9.87536	778.073	777.923	594.686	NaN	NaN	NaN	394.383	423.755	NaN	9.60376	9.60348	9.21598	NaN	NaN	NaN	8.62345	8.72709	NaN
O60341	KDM1A	Lysine-specific histone demethylase 1A	KDM1A_HUMAN	TRUE	100	0.0926932	15.2441	35984.7	35610.4	35461.6	43821.9	44963	40647.7	37942.8	36321.8	35416.9	15.1351	15.12	15.114	15.4194	15.4565	15.3109	15.2115	15.1485	15.1122
O60343	TBC1D4	TBC1 domain family member 4	TBCD4_HUMAN	TRUE	100	0.10788	15.1605	32613.7	32755.7	32555.9	32306.8	32718.6	34839.4	37779.6	37782.5	36908.8	14.9932	14.9995	14.9906	14.9795	14.9978	15.0884	15.2053	15.2054	15.1717
O60437	PPL	Periplakin	PEPL_HUMAN	TRUE	100	0.128947	16.1337	79177.5	79080.8	79606.5	74744.2	75465.5	76394.3	54556.6	55650.8	54090.7	16.2728	16.271	16.2806	16.1897	16.2035	16.2212	15.7355	15.7641	15.7231
O60447	EVI5	Ecotropic viral integration site 5 protein homolog	EVI5_HUMAN	TRUE	77.8	0.284666	12.117	5218.74	4822.28	8095.5	NaN	NaN	2524.61	4491.27	3067.96	3391.75	12.3495	12.2355	12.9829	NaN	NaN	11.3018	12.1329	11.5831	11.7278
O60476	MAN1A2	Mannosyl-oligosaccharide 1,2-alpha-mannosidase IB	MA1A2_HUMAN	TRUE	100	0.181996	11.8097	4201.93	4161.87	4313.16	4491.82	4487.02	4598.37	3445.93	3365.89	3055.91	12.0368	12.023	12.0745	12.1331	12.1315	12.1669	11.7507	11.7168	11.5774
O60488	ACSL4	Long-chain-fatty-acid--CoA ligase 4	ACSL4_HUMAN	TRUE	100	0.238543	15.0832	29372	29574.6	30614	27313.4	27044.1	27898.3	32438	33483.2	33312	14.8422	14.8521	14.9019	14.7373	14.723	14.7679	14.9854	15.0311	15.0238
O60493	SNX3	Sorting nexin-3	SNX3_HUMAN	TRUE	100	0.146074	15.8821	56491.1	56976.6	59868.1	48436.6	50910.2	54803.1	54670.9	54302.8	57122.7	15.7857	15.7981	15.8695	15.5638	15.6357	15.742	15.7385	15.7287	15.8018
O60502	OGA	Protein O-GlcNAcase	OGA_HUMAN	TRUE	100	0.120946	15.7586	57661.2	56949.3	56731.8	47298.2	46416.6	48195.7	51267.2	50979.6	50717	15.8153	15.7974	15.7919	15.5295	15.5024	15.5566	15.6457	15.6376	15.6302
O60504	SORBS3	Vinexin	VINEX_HUMAN	TRUE	100	0.270743	13.0953	5909	5596.83	6667.27	7021.83	6759.06	6713.63	12534.6	13509.4	12137.1	12.5287	12.4504	12.7029	12.7776	12.7226	12.7129	13.6136	13.7217	13.5671
O60506	SYNCRIP	Heterogeneous nuclear ribonucleoprotein Q	HNRPQ_HUMAN	TRUE	100	0.114187	18.992	491948	497110	498445	441873	457528	460199	522588	520935	525127	18.9081	18.9232	18.9271	18.7533	18.8035	18.8119	18.9953	18.9907	19.0023
O60507	TPST1	Protein-tyrosine sulfotransferase 1	TPST1_HUMAN	TRUE	61.1	0.48769	10.0989	NaN	730.792	2347.28	NaN	1740.11	1908.05	NaN	163.925	1086.34	NaN	9.51332	11.1968	NaN	10.765	10.8979	NaN	7.35689	10.0853
O60508	CDC40	Pre-mRNA-processing factor 17	PRP17_HUMAN	TRUE	100	0.0912891	13.6695	14469	14131.7	13904	12879.6	13348.1	11276.2	11271.5	11074.6	11354.4	13.8207	13.7866	13.7632	13.6528	13.7043	13.461	13.4604	13.435	13.471
O60512	B4GALT3	Beta-1,4-galactosyltransferase 3	B4GT3_HUMAN	TRUE	100	0.159995	12.5822	6722.82	7276.02	6207.1	6904.58	6609.26	6804.78	4388.73	5898.61	3832.03	12.7148	12.8289	12.5997	12.7533	12.6903	12.7323	12.0996	12.5262	11.9039
O60513	B4GALT4	Beta-1,4-galactosyltransferase 4	B4GT4_HUMAN	TRUE	77.8	0.342654	12.404	6381.96	7733.06	NaN	NaN	NaN	11162.9	4949.84	4971.27	4377.52	12.6398	12.9168	NaN	NaN	NaN	13.4464	12.2732	12.2794	12.0959
O60518	RANBP6	Ran-binding protein 6	RNBP6_HUMAN	TRUE	100	0.292938	14.3578	29982.3	28637.3	31354.8	28545.1	27590.9	28726.1	17134.5	19639.3	21671.3	14.8718	14.8056	14.9364	14.801	14.7519	14.8101	14.0646	14.2615	14.4035
O60524	NEMF	Ribosome quality control complex subunit NEMF	NEMF_HUMAN	TRUE	100	0.202617	14.4686	24393.8	25740.6	25135.7	18688.5	19361.4	18520.2	16518.7	16830.6	17420.4	14.5742	14.6518	14.6174	14.1899	14.2409	14.1768	14.0118	14.0388	14.0885
O60543	CIDEA	Cell death activator CIDE-A	CIDEA_HUMAN	TRUE	94.4	0.18608	14.7883	24200.9	26535.3	31273.5	37008	29453.5	37133.3	28975.8	27752	29503.3	14.5628	14.6956	14.9327	15.1756	14.8462	15.1804	14.8226	14.7603	14.8486
O60547	GMDS	GDP-mannose 4,6 dehydratase	GMDS_HUMAN	TRUE	100	0.103807	16.8748	144201	145490	145003	119806	122559	122929	113473	115515	118515	17.1377	17.1506	17.1457	16.8703	16.9031	16.9075	16.792	16.8177	16.8547
O60551	NMT2	Glycylpeptide N-tetradecanoyltransferase 2	NMT2_HUMAN	TRUE	100	0.161781	13.5724	15960.1	17105.6	13084.7	14779.9	12851.6	12018.8	9218.6	10212.5	10096.7	13.9622	14.0622	13.6756	13.8513	13.6497	13.553	13.1703	13.318	13.3016
O60563	CCNT1	Cyclin-T1	CCNT1_HUMAN	TRUE	100	0.255098	12.8367	6065.32	6267.72	7322.64	5902.86	7889.31	6513.44	12414.9	10372	11423.5	12.5664	12.6137	12.8381	12.5272	12.9457	12.6692	13.5998	13.3404	13.4797
O60566	BUB1B	Mitotic checkpoint serine/threonine-protein kinase BUB1 beta	BUB1B_HUMAN	TRUE	100	0.227934	12.422	5660.16	5407.35	7195.49	5815.22	6953.8	6224.51	3692.19	3282.7	2646.06	12.4666	12.4007	12.8129	12.5056	12.7636	12.6037	11.8503	11.6807	11.3696
O60568	PLOD3	Multifunctional procollagen lysine hydroxylase and glycosyltransferase LH3	PLOD3_HUMAN	TRUE	100	0.180566	15.2655	30198.8	31135.9	31264.4	44772	45291.1	46846.4	52693.5	51082.6	52577.7	14.8822	14.9263	14.9322	15.4503	15.4669	15.5156	15.6853	15.6405	15.6822
O60573	EIF4E2	Eukaryotic translation initiation factor 4E type 2	IF4E2_HUMAN	TRUE	100	0.162917	15.1362	40777.8	40507	42317.6	31849.4	29945.2	27942	27591.3	27373.7	29576.8	15.3155	15.3059	15.369	14.959	14.87	14.7701	14.7519	14.7405	14.8522
O60583	CCNT2	Cyclin-T2	CCNT2_HUMAN	TRUE	83.3	0.304627	10.0078	791.981	913.624	1063.62	1031.56	828.38	1582.5	1384.41	1475.11	761.762	9.62932	9.83546	10.0548	10.0106	9.69415	10.628	10.4351	10.5266	9.5732
O60610	DIAPH1	Protein diaphanous homolog 1	DIAP1_HUMAN	TRUE	100	0.127862	16.0847	60725.4	61182.6	60489.5	60168.8	59657.8	59136	68519.8	69949.6	68838.4	15.89	15.9008	15.8844	15.8767	15.8644	15.8518	16.0642	16.094	16.0709
O60613	SELENOF	Selenoprotein F	SEP15_HUMAN	TRUE	100	0.23886	14.2562	13435.5	14810.4	14169.2	14817.5	13178	14056.4	25692.3	26738.8	26859.8	13.7138	13.8543	13.7905	13.855	13.6858	13.7789	14.649	14.7066	14.7132
O60635	TSPAN1	Tetraspanin-1	TSN1_HUMAN	TRUE	100	0.432794	11.0315	1905.59	1148.99	421.933	1935.04	2089.51	2123.25	3314.38	2872.27	3245.12	10.896	10.1661	8.72087	10.9181	11.029	11.0521	11.6945	11.488	11.6641
O60637	TSPAN3	Tetraspanin-3	TSN3_HUMAN	TRUE	77.8	1.28461	12.8032	13724.2	8375.64	9407.31	45986.3	43490.5	52499.9	NaN	5225.13	3473.97	13.7444	13.032	13.1996	15.4889	15.4084	15.68	NaN	12.3513	11.7624
O60645	EXOC3	Exocyst complex component 3	EXOC3_HUMAN	TRUE	100	0.118886	15.1595	38489.7	39824	39341.3	39041.7	41654.8	43087.4	29305.1	29138.9	29800.2	15.2322	15.2813	15.2638	15.2527	15.3462	15.395	14.8389	14.8307	14.863
O60664	PLIN3	Perilipin-3	PLIN3_HUMAN	TRUE	100	0.222795	16.8656	171955	173143	173765	129499	129939	137886	108704	111143	108184	17.3917	17.4016	17.4068	16.9826	16.9875	17.0731	16.73	16.7621	16.7231
O60671	RAD1	Cell cycle checkpoint protein RAD1	RAD1_HUMAN	TRUE	100	0.196666	12.4667	7220.99	7436.46	5143.6	4868.32	5431.54	8298.35	5090.36	5793.46	5239.35	12.818	12.8604	12.3286	12.2492	12.4071	13.0186	12.3136	12.5002	12.3552
O60675	MAFK	Transcription factor MafK	MAFK_HUMAN	TRUE	100	0.2463	12.974	8740.75	9094.81	8792.01	10433.3	12323.6	11804.8	7382.64	6248.17	5255.93	13.0935	13.1508	13.102	13.3489	13.5891	13.5271	12.8499	12.6092	12.3597
O60678	PRMT3	Protein arginine N-methyltransferase 3	ANM3_HUMAN	TRUE	100	0.103822	13.3717	11226.5	11530.1	11415.5	9115.17	10471.5	10999	10389.4	9348.92	9545.28	13.4546	13.4931	13.4787	13.1541	13.3542	13.4251	13.3428	13.1906	13.2206
O60684	KPNA6	Importin subunit alpha-7	IMA7_HUMAN	TRUE	100	0.0848675	16.4725	93329.2	90791.4	90268.3	84030.6	80509	82393.3	81750.2	81839.1	79225.5	16.51	16.4703	16.4619	16.3586	16.2969	16.3302	16.3189	16.3205	16.2737
O60701	UGDH	UDP-glucose 6-dehydrogenase	UGDH_HUMAN	TRUE	100	0.189968	17.2894	125311	125805	125685	209061	214317	212754	192205	189099	189820	16.9351	16.9408	16.9395	17.6736	17.7094	17.6988	17.5523	17.5288	17.5343
O60704	TPST2	Protein-tyrosine sulfotransferase 2	TPST2_HUMAN	TRUE	83.3	0.431752	11.0015	3083.58	2690.67	3209.69	3299.73	3512.84	3903.76	1573.88	1698.25	1797.21	11.5904	11.3938	11.6482	11.6881	11.7784	11.9306	10.6201	10.7298	10.8115
O60716	CTNND1	Catenin delta-1	CTND1_HUMAN	TRUE	100	0.328375	16.656	105896	104612	105080	58763.2	58998.6	57214.2	82079.6	82316.2	83135.2	16.6923	16.6747	16.6811	15.8426	15.8484	15.8041	16.3247	16.3289	16.3432
O60725	ICMT	Protein-S-isoprenylcysteine O-methyltransferase	ICMT_HUMAN	TRUE	100	0.0923447	13.4476	10569.1	8333.07	12321.5	10872.4	12089	10925.2	10509	11784.8	10906.9	13.3676	13.0246	13.5889	13.4084	13.5614	13.4154	13.3593	13.5246	13.413
O60739	EIF1B	Eukaryotic translation initiation factor 1b	EIF1B_HUMAN	TRUE	100	0.172382	15.2433	40393.1	41175	40775.3	37447.8	36962.1	35562.2	31122.9	30505.1	30202.7	15.3018	15.3295	15.3154	15.1926	15.1738	15.1181	14.9257	14.8968	14.8824
O60749	SNX2	Sorting nexin-2	SNX2_HUMAN	TRUE	100	0.0610803	15.6525	56148.3	54781.3	54588	52103.2	56912.7	57158	49924.9	52725.1	50834.2	15.777	15.7414	15.7363	15.6691	15.7965	15.8027	15.6075	15.6862	15.6335
O60762	DPM1	Dolichol-phosphate mannosyltransferase subunit 1	DPM1_HUMAN	TRUE	100	0.108741	14.6362	28228.9	27165.2	28773.4	26028.6	24984.2	24189	23064.8	22345.3	21420.8	14.7849	14.7295	14.8124	14.6678	14.6087	14.5621	14.4934	14.4477	14.3867
O60763	USO1	General vesicular transport factor p115	USO1_HUMAN	TRUE	100	0.0676772	16.3669	80175.4	82233.3	82937.2	84084.8	84705.8	81349.4	85735.4	85813	84559.2	16.2909	16.3274	16.3397	16.3596	16.3702	16.3118	16.3876	16.3889	16.3677
O60783	MRPS14	28S ribosomal protein S14, mitochondrial	RT14_HUMAN	TRUE	100	0.357831	13.8207	16408.3	16416.3	17459.1	22038	28407.9	26026.1	16749.1	13985.6	12287.2	14.0021	14.0028	14.0917	14.4277	14.794	14.6677	14.0318	13.7717	13.5849
O60784	TOM1	Target of Myb1 membrane trafficking protein	TOM1_HUMAN	TRUE	100	0.143273	13.9448	19344.6	19154.3	19014.4	14591.5	15534.8	13766.8	15322.7	15652.6	15096.6	14.2396	14.2254	14.2148	13.8328	13.9232	13.7489	13.9034	13.9341	13.8819
O60825	PFKFB2	6-phosphofructo-2-kinase/fructose-2,6-bisphosphatase 2	F262_HUMAN	TRUE	100	0.0789669	15.2342	41591.7	41480.3	39924.9	35123.4	38632.6	36466.7	40494.5	43579.7	42627.4	15.344	15.3401	15.285	15.1001	15.2375	15.1543	15.3054	15.4114	15.3795
O60826	CCDC22	Coiled-coil domain-containing protein 22	CCD22_HUMAN	TRUE	100	0.141173	14.9523	28398.7	28294.5	28616.7	39545.8	39240.1	40649.4	35668.3	34043.8	34276.6	14.7935	14.7882	14.8046	15.2712	15.26	15.3109	15.1224	15.0551	15.0649
O60828	PQBP1	Polyglutamine-binding protein 1	PQBP1_HUMAN	TRUE	100	0.200944	15.8666	64437.1	60664.8	62055	43286.1	44169.5	45019.8	60509.8	61832.7	64546.2	15.9756	15.8886	15.9213	15.4016	15.4308	15.4583	15.8849	15.9161	15.978
O60829	PAGE4	P antigen family member 4	PAGE4_HUMAN	TRUE	100	0.207181	13.2419	10118.7	9398.05	10645	7658.38	9909.74	7590.43	9462.13	10942.3	10519.9	13.3047	13.1981	13.3779	12.9028	13.2746	12.89	13.2079	13.4176	13.3608
O60830	TIMM17B	Mitochondrial import inner membrane translocase subunit Tim17-B	TI17B_HUMAN	TRUE	100	0.15788	12.5974	5333.38	4895.68	5641.6	7575.97	6643.94	6884.96	6426.7	5501.91	5819.28	12.3808	12.2573	12.4619	12.8872	12.6978	12.7492	12.6499	12.4257	12.5066
O60831	PRAF2	PRA1 family protein 2	PRAF2_HUMAN	TRUE	100	0.365331	12.8747	12360.6	11353	10849.3	12733.5	11489.4	10736.1	6764.87	7323.67	5975.18	13.5935	13.4708	13.4053	13.6363	13.488	13.3902	12.7238	12.8384	12.5448
O60832	DKC1	H/ACA ribonucleoprotein complex subunit DKC1	DKC1_HUMAN	TRUE	100	0.122486	15.3854	39473.4	39165.5	39373.2	52175.6	52417.5	52709	41786.5	40416.7	40752.7	15.2686	15.2573	15.2649	15.6711	15.6778	15.6858	15.3507	15.3027	15.3146
O60841	EIF5B	Eukaryotic translation initiation factor 5B	IF2P_HUMAN	TRUE	100	0.121859	15.7731	66869.4	66975.2	67672.1	49761.7	51980.2	50515	49779.1	49573.8	49303.1	16.0291	16.0313	16.0463	15.6027	15.6657	15.6244	15.6033	15.5973	15.5894
O60869	EDF1	Endothelial differentiation-related factor 1	EDF1_HUMAN	TRUE	100	0.237516	16.37	114811	111801	111014	94212.5	95920.2	94580.5	48237.7	52457.3	50358.3	16.8089	16.7706	16.7604	16.5236	16.5495	16.5293	15.5579	15.6789	15.6199
O60870	KIN	DNA/RNA-binding protein KIN17	KIN17_HUMAN	TRUE	100	0.27635	12.2875	6065.12	6475.55	6326.09	6918.39	6589.15	6665.57	3035.08	2439.51	2430.66	12.5663	12.6608	12.6271	12.7562	12.6859	12.7025	11.5675	11.2524	11.2471
O60879	DIAPH2	Protein diaphanous homolog 2	DIAP2_HUMAN	TRUE	100	0.120846	12.0291	3885.61	4124.35	3690.11	4180.27	3953.42	3891.78	3644.84	3803.88	3639.89	11.9239	12.01	11.8494	12.0294	11.9489	11.9262	11.8316	11.8933	11.8297
O60884	DNAJA2	DnaJ homolog subfamily A member 2	DNJA2_HUMAN	TRUE	100	0.12315	15.4288	39775.9	37507.3	37792.7	38954.1	36618.4	36111.5	45294.2	44250.7	44148.5	15.2796	15.1949	15.2058	15.2495	15.1603	15.1402	15.467	15.4334	15.4301
O60885	BRD4	Bromodomain-containing protein 4	BRD4_HUMAN	TRUE	100	0.168523	14.6696	29396.7	30333.1	30382.4	31888	32728.9	34618.7	26614.7	26765.6	28564	14.8434	14.8886	14.8909	14.9607	14.9983	15.0793	14.6999	14.7081	14.8019
O60888	CUTA	Protein CutA	CUTA_HUMAN	TRUE	100	0.2308	14.8402	28006.8	28665.2	30842.2	34807.8	44941.4	44311.9	31907.4	35758.8	36915.8	14.7735	14.807	14.9126	15.0871	15.4558	15.4354	14.9616	15.126	15.172
O60911	CTSV	Cathepsin L2	CATL2_HUMAN	TRUE	100	0.941485	13.0785	8542.81	8490.7	8034.85	10173.2	9576.48	8611.11	35036.9	35143.2	33377.2	13.0605	13.0517	12.9721	13.3125	13.2253	13.072	15.0966	15.101	15.0266
O60921	HUS1	Checkpoint protein HUS1	HUS1_HUMAN	TRUE	100	0.190117	12.308	5045.02	5757.38	5523.62	6081.21	5206.19	4039.55	4316.04	4395.94	2446.51	12.3006	12.4912	12.4314	12.5701	12.346	11.98	12.0755	12.102	11.2565
O60925	PFDN1	Prefoldin subunit 1	PFD1_HUMAN	TRUE	100	0.0898528	16.1167	64035.8	61998.1	65322.7	80058	80723.9	80444.4	68805.3	69647.9	68925.2	15.9666	15.9199	15.9953	16.2888	16.3007	16.2957	16.0702	16.0878	16.0727
O60927	PPP1R11	E3 ubiquitin-protein ligase PPP1R11	PP1RB_HUMAN	TRUE	100	0.422352	14.5175	35457.4	32676.4	32574.3	13155.3	8964.64	8917.66	30416.5	27045.3	30099.3	15.1138	14.996	14.9914	13.6834	13.13	13.1224	14.8926	14.7231	14.8774
O60930	RNASEH1	Ribonuclease H1	RNH1_HUMAN	TRUE	100	0.248465	11.8273	4271.31	3936.11	3500.43	3631.85	3772.78	3973.03	5456.7	4515.79	4908.78	12.0605	11.9426	11.7733	11.8265	11.8814	11.956	12.4138	12.1408	12.2611
O60934	NBN	Nibrin	NBN_HUMAN	TRUE	100	0.163657	13.9781	15186.6	15456.7	15657.8	15480.6	16155.3	16300.5	14611.7	13522.6	13649	13.8905	13.9159	13.9346	13.9182	13.9797	13.9926	13.8348	13.7231	13.7365
O60936	NOL3	Nucleolar protein 3	NOL3_HUMAN	TRUE	100	0.143353	13.1603	7530.62	9363.32	8664.61	6845.34	9030.82	8207.89	11236.6	10531	9924.92	12.8786	13.1928	13.0809	12.7409	13.1406	13.0028	13.4559	13.3624	13.2768
O60941	DTNB	Dystrobrevin beta	DTNB_HUMAN	TRUE	100	0.46445	12.358	4682.9	7212.48	6686.23	7816.72	13852.3	6562.74	7638.88	8146.77	4250.86	12.1932	12.8163	12.707	12.9323	13.7578	12.6801	12.8991	12.992	12.0535
O60942	RNGTT	mRNA-capping enzyme	MCE1_HUMAN	TRUE	100	0.227823	13.7674	19091.7	19235.7	19310.7	16224.8	15812.7	15679.8	10151	10977.4	11378	14.2207	14.2315	14.2371	13.9859	13.9488	13.9366	13.3093	13.4222	13.474
O75027	ABCB7	Iron-sulfur clusters transporter ABCB7, mitochondrial	ABCB7_HUMAN	TRUE	100	0.0659611	13.6163	12760.2	13298	13233.9	12786.1	13911.6	14267.6	11010	12508.5	12991.3	13.6394	13.6989	13.692	13.6423	13.764	13.8005	13.4265	13.6106	13.6653
O75037	KIF21B	Kinesin-like protein KIF21B	KI21B_HUMAN	TRUE	44.4	0.142685	10.9485	1697.73	1621.92	2110.1	2400.03	2275.38	2031.17	NaN	2091.52	NaN	10.7294	10.6635	11.0431	11.2288	11.1519	10.9881	NaN	11.0303	NaN
O75044	SRGAP2	SLIT-ROBO Rho GTPase-activating protein 2	SRGP2_HUMAN	TRUE	100	0.154502	13.6907	17490.6	16684.1	17851.8	12488.4	13720.5	12670.3	10949.1	10969.1	10582.1	14.0943	14.0262	14.1238	13.6083	13.744	13.6292	13.4185	13.4212	13.3693
O75051	PLXNA2	Plexin-A2	PLXA2_HUMAN	TRUE	100	0.187751	12.415	5308.93	5563.85	6719.15	5828.5	4857.75	5663.44	5841.21	4790.57	4495.32	12.3742	12.4419	12.7141	12.5089	12.2461	12.4675	12.5121	12.226	12.1342
O75052	NOS1AP	Carboxyl-terminal PDZ ligand of neuronal nitric oxide synthase protein	CAPON_HUMAN	TRUE	100	0.421435	12.2584	9072.95	8533.07	8532.5	7861.58	6562.19	6730.86	3223.21	4332.31	4368.56	13.1474	13.0588	13.0588	12.9406	12.68	12.7166	11.6543	12.0809	12.0929
O75054	IGSF3	Immunoglobulin superfamily member 3	IGSF3_HUMAN	TRUE	100	0.207411	14.3264	16910.7	17258.5	19404.7	22765.7	18181.2	15483.6	20185.6	20857.8	20551.4	14.0456	14.075	14.2441	14.4746	14.1502	13.9185	14.301	14.3483	14.3269
O75063	FAM20B	Glycosaminoglycan xylosylkinase	XYLK_HUMAN	TRUE	100	0.0963642	13.2855	10523.6	11039.2	10874.3	9118.69	10309.5	11233.2	9125.42	9496.88	9094.12	13.3613	13.4303	13.4086	13.1546	13.3317	13.4555	13.1557	13.2132	13.1507
O75064	DENND4B	DENN domain-containing protein 4B	DEN4B_HUMAN	TRUE	94.4	0.359908	9.57574	608.699	660.047	NaN	1025.31	1159.2	440.551	745.972	572.245	1468.77	9.24958	9.36642	NaN	10.0018	10.1789	8.78317	9.54298	9.16049	10.5204
O75071	EFCAB14	EF-hand calcium-binding domain-containing protein 14	EFC14_HUMAN	FALSE	27.8	0.453372	13.5387	NaN	NaN	NaN	NaN	NaN	22238.4	NaN	12030.3	13668.8	NaN	NaN	NaN	NaN	NaN	14.4408	NaN	13.5544	13.7386
O75083	WDR1	WD repeat-containing protein 1	WDR1_HUMAN	TRUE	100	0.0971243	18.4894	344147	335358	329094	398051	380947	370424	420511	414493	401301	18.3927	18.3553	18.3281	18.6026	18.5392	18.4988	18.6818	18.661	18.6143
O75084	FZD7	Frizzled-7	FZD7_HUMAN	TRUE	94.4	0.33974	11.6252	2035.61	4866.76	2665.37	3451.64	3127.26	3936.5	3897.71	2086.23	5348.59	10.9912	12.2487	11.3801	11.7531	11.6107	11.9427	11.9284	11.0267	12.3849
O75110	ATP9A	Probable phospholipid-transporting ATPase IIA	ATP9A_HUMAN	TRUE	100	0.195236	13.3102	7580.27	8155.98	8018.33	9545.31	11435.2	10488.6	10383.9	11839.3	10575.4	12.888	12.9936	12.9691	13.2206	13.4812	13.3565	13.3421	13.5313	13.3684
O75113	N4BP1	NEDD4-binding protein 1	N4BP1_HUMAN	TRUE	88.9	0.288654	10.4925	676.817	1404.7	1404	NaN	903.582	NaN	1083.03	1791.83	1590.35	9.40262	10.4561	10.4553	NaN	9.81951	NaN	10.0809	10.8072	10.6351
O75116	ROCK2	Rho-associated protein kinase 2	ROCK2_HUMAN	TRUE	100	0.12005	14.8688	28632.7	29231	29297.8	27988.9	26675.3	25078.4	28402.8	28024.7	26640.6	14.8054	14.8352	14.8385	14.7726	14.7032	14.6142	14.7937	14.7744	14.7013
O75122	CLASP2	CLIP-associating protein 2	CLAP2_HUMAN	TRUE	100	0.116664	13.7389	13060.3	13242	12880.3	11107.3	12318.5	12833.2	12963.8	14428.5	14317	13.6729	13.6928	13.6529	13.4392	13.5885	13.6476	13.6622	13.8166	13.8054
O75127	PTCD1	Pentatricopeptide repeat-containing protein 1, mitochondrial	PTCD1_HUMAN	TRUE	100	0.27175	11.6757	4967.8	4500.4	4499.86	4447.02	3871.79	3860.35	2363.15	2100.46	1849.64	12.2784	12.1358	12.1357	12.1186	11.9188	11.9145	11.2065	11.0365	10.853
O75128	COBL	Protein cordon-bleu	COBL_HUMAN	TRUE	100	0.282045	11.4369	3676.92	3458.46	3738.52	2013.17	1190.83	1266.18	3158.31	3396.42	2881.47	11.8443	11.7559	11.8683	10.9753	10.2178	10.3063	11.6249	11.7298	11.4926
O75131	CPNE3	Copine-3	CPNE3_HUMAN	TRUE	100	0.0589762	16.9093	128151	125641	124108	125444	133522	124944	128746	131674	133863	16.9675	16.939	16.9212	16.9367	17.0267	16.9309	16.9742	17.0066	17.0304
O75143	ATG13	Autophagy-related protein 13	ATG13_HUMAN	TRUE	100	0.34316	11.6922	3000.31	2855.39	3101.28	2148.42	1576.97	2158.42	4987.84	5497.38	5501.46	11.5509	11.4795	11.5986	11.0691	10.6229	11.0758	12.2842	12.4245	12.4256
O75144	ICOSLG	ICOS ligand	ICOSL_HUMAN	TRUE	83.3	0.501398	11.5222	3268.09	5239.61	2629.82	2241.46	3060.66	2791.91	6973.18	1924.17	3773.21	11.6742	12.3552	11.3607	11.1302	11.5796	11.447	12.7676	10.91	11.8816
O75145	PPFIA3	Liprin-alpha-3	LIPA3_HUMAN	TRUE	100	0.360071	11.7599	2363.46	2567.54	3786.8	5541.32	5834.34	6070.17	4664.08	5109.47	4934.77	11.2067	11.3262	11.8868	12.436	12.5104	12.5675	12.1874	12.319	12.2688
O75146	HIP1R	Huntingtin-interacting protein 1-related protein	HIP1R_HUMAN	TRUE	100	0.293535	13.9198	19422.1	18947.1	19745.4	17272.2	17666.2	16444	23487.4	23518.3	22992.5	14.2454	14.2097	14.2692	14.0762	14.1087	14.0053	14.5196	14.5215	14.4889
O75150	RNF40	E3 ubiquitin-protein ligase BRE1B	BRE1B_HUMAN	TRUE	100	0.182001	15.0525	39511	40085.7	41319.6	41583.5	41213.1	42634.7	26691.9	26697.2	26021.3	15.27	15.2908	15.3345	15.3437	15.3308	15.3797	14.7041	14.7044	14.6674
O75151	PHF2	Lysine-specific demethylase PHF2	PHF2_HUMAN	TRUE	100	0.36637	12.7624	4628.75	5128.58	4627.34	5172.05	5068.84	5462.73	11714.3	10927.5	11552.6	12.1764	12.3243	12.176	12.3365	12.3074	12.4154	13.516	13.4157	13.4959
O75152	ZC3H11A	Zinc finger CCCH domain-containing protein 11A	ZC11A_HUMAN	TRUE	100	0.180217	14.4923	25043.6	24190.5	25982.4	20164.6	20808.5	21796.4	17468.8	17103.2	17395	14.6122	14.5622	14.6652	14.2995	14.3449	14.4118	14.0925	14.062	14.0864
O75153	CLUH	Clustered mitochondria protein homolog	CLU_HUMAN	TRUE	100	0.16188	15.0025	38079.1	38061.8	38667.6	37035.5	36897.2	38466	25952.5	25866.1	25064.4	15.2167	15.2161	15.2388	15.1766	15.1712	15.2313	14.6636	14.6588	14.6134
O75157	TSC22D2	TSC22 domain family protein 2	T22D2_HUMAN	TRUE	100	0.152197	13.4115	9730.62	12655.6	12800.3	13678.8	13098.7	13282.7	9978.59	8380.81	11293.8	13.2483	13.6275	13.6439	13.7397	13.6771	13.6973	13.2846	13.0329	13.4632
O75164	KDM4A	Lysine-specific demethylase 4A	KDM4A_HUMAN	TRUE	100	0.455671	13.0288	11379.7	11698.8	11481.4	17688.3	16281.1	16559.9	3709.1	5346.81	5507.31	13.4742	13.5141	13.487	14.1105	13.9909	14.0154	11.8569	12.3845	12.4271
O75165	DNAJC13	DnaJ homolog subfamily C member 13	DJC13_HUMAN	TRUE	100	0.0819086	13.4011	11653.1	11543.6	11412.6	9496.02	10338	10607.6	9821.96	10304.5	10218.6	13.5084	13.4948	13.4783	13.2131	13.3357	13.3728	13.2618	13.331	13.3189
O75167	PHACTR2	Phosphatase and actin regulator 2	PHAR2_HUMAN	TRUE	100	0.408832	10.4347	1083.53	1027.54	597.588	607.433	1316.38	1338.82	2500.28	798.761	1840.92	10.0815	10.005	9.22301	9.24658	10.3624	10.3867	11.2879	9.64162	10.8462
O75170	PPP6R2	Serine/threonine-protein phosphatase 6 regulatory subunit 2	PP6R2_HUMAN	TRUE	100	0.147012	11.6376	3310.13	4031.65	3379.46	3181.19	2379.6	2372.91	2889.57	2778.19	3004.61	11.6927	11.9772	11.7226	11.6354	11.2165	11.2124	11.4966	11.4399	11.553
O75175	CNOT3	CCR4-NOT transcription complex subunit 3	CNOT3_HUMAN	TRUE	100	0.178594	14.0541	17332.6	16590.2	16844.7	18332.7	18602.6	18563.6	11474.4	11301.4	11449.4	14.0812	14.018	14.04	14.1621	14.1832	14.1802	13.4861	13.4642	13.483
O75179	ANKRD17	Ankyrin repeat domain-containing protein 17	ANR17_HUMAN	TRUE	100	0.210301	14.3694	22063.1	22297.5	21264.6	16813.4	16288.1	16224.3	15341.3	16308.9	15713.6	14.4293	14.4446	14.3762	14.0373	13.9915	13.9859	13.9051	13.9934	13.9397
O75182	SIN3B	Paired amphipathic helix protein Sin3b	SIN3B_HUMAN	TRUE	100	0.28567	13.6749	12775	14515.9	16008.1	19085.1	21639.6	21585	10932.4	9697.87	9987.2	13.641	13.8253	13.9665	14.2202	14.4014	14.3977	13.4163	13.2435	13.2859
O75190	DNAJB6	DnaJ homolog subfamily B member 6	DNJB6_HUMAN	TRUE	100	0.184072	14.2395	20172.6	21019.8	19427.5	16149.4	15018.1	16593.3	18323.9	18389.7	18098	14.3001	14.3595	14.2458	13.9792	13.8744	14.0183	14.1614	14.1666	14.1435
O75191	XYLB	Xylulose kinase	XYLB_HUMAN	TRUE	83.3	0.257522	8.83096	578.002	393.713	449.144	494.195	267.781	493.375	469.667	266.969	493.573	9.17493	8.621	8.81104	8.94894	8.06491	8.94654	8.87549	8.06053	8.94712
O75204	TMEM127	Transmembrane protein 127	TM127_HUMAN	TRUE	77.8	0.335945	11.3435	2988.54	4169.01	4368.62	2677.94	2900.6	NaN	2033.89	1191.32	2531.67	11.5452	12.0255	12.093	11.3869	11.5021	NaN	10.99	10.2184	11.3059
O75208	COQ9	Ubiquinone biosynthesis protein COQ9, mitochondrial	COQ9_HUMAN	TRUE	100	0.300785	12.673	5638.14	6209.84	6199.91	7768.07	8435.03	8365.3	10468.2	10806.5	10365.8	12.461	12.6003	12.598	12.9233	13.0422	13.0302	13.3537	13.3996	13.3395
O75223	GGCT	Gamma-glutamylcyclotransferase	GGCT_HUMAN	TRUE	100	0.0897422	16.0766	73618.6	67739	70564.7	70379.6	65777.5	64171.4	78286.7	76221.7	74479.8	16.1678	16.0477	16.1067	16.1029	16.0053	15.9696	16.2565	16.2179	16.1846
O75251	NDUFS7	NADH dehydrogenase [ubiquinone] iron-sulfur protein 7, mitochondrial	NDUS7_HUMAN	TRUE	100	0.265789	13.8871	15777.8	15605.7	13362.7	23430.7	22741.7	24300.8	13670.5	15558	16341.2	13.9456	13.9298	13.7059	14.5161	14.4731	14.5687	13.7388	13.9254	13.9962
O75293	GADD45B	Growth arrest and DNA damage-inducible protein GADD45 beta	GA45B_HUMAN	FALSE	55.6	0.374257	11.5158	954.814	NaN	NaN	2665.1	1965.16	2146.24	NaN	NaN	NaN	9.89908	NaN	NaN	11.38	10.9404	11.0676	NaN	NaN	NaN
O75298	RTN2	Reticulon-2	RTN2_HUMAN	TRUE	83.3	0.64568	12.541	11448.8	12054.5	12417	14567.4	13759.9	13834.8	2645.78	2579.92	1960.15	13.4829	13.5573	13.6	13.8305	13.7482	13.756	11.3695	11.3331	10.9367
O75306	NDUFS2	NADH dehydrogenase [ubiquinone] iron-sulfur protein 2, mitochondrial	NDUS2_HUMAN	TRUE	100	0.114494	14.2596	20130	21777.7	21336.2	23755	23751.5	23458.6	18353.9	19110.6	18539.1	14.2971	14.4106	14.381	14.5359	14.5357	14.5178	14.1638	14.2221	14.1783
O75312	ZPR1	Zinc finger protein ZPR1	ZPR1_HUMAN	TRUE	100	0.0544745	14.9745	30480.2	32030.3	29911.7	32441.2	32102.3	31221	32595.6	34287.3	35156.4	14.8956	14.9671	14.8684	14.9855	14.9704	14.9302	14.9924	15.0654	15.1015
O75319	DUSP11	RNA/RNP complex-1-interacting phosphatase	DUS11_HUMAN	TRUE	100	0.247381	13.1907	9815.54	9777.76	13357.8	8707.31	9111.43	9789.45	5602.46	6017.18	7112.34	13.2609	13.2553	13.7054	13.088	13.1535	13.257	12.4518	12.5549	12.7961
O75323	NIPSNAP2	Protein NipSnap homolog 2	NIPS2_HUMAN	TRUE	100	0.173022	15.2339	37695	37450.2	34318.5	52542.1	53244.2	51287.4	39099.9	39983.6	39371.7	15.2021	15.1927	15.0667	15.6812	15.7003	15.6463	15.2549	15.2871	15.2649
O75330	HMMR	Hyaluronan mediated motility receptor	HMMR_HUMAN	TRUE	100	0.423751	13.0529	7113.63	6910.33	7368.53	9022.18	8465.32	8873.76	16870.8	17307.7	17503	12.7964	12.7545	12.8472	13.1393	13.0473	13.1153	14.0422	14.0791	14.0953
O75340	PDCD6	Programmed cell death protein 6	PDCD6_HUMAN	TRUE	100	0.0739295	15.2605	35140.2	34687.4	33252.1	36705.1	40263	39650.6	40840	39357	40824.5	15.1008	15.0821	15.0212	15.1637	15.2972	15.2751	15.3177	15.2643	15.3171
O75347	TBCA	Tubulin-specific chaperone A	TBCA_HUMAN	TRUE	100	0.035387	17.8223	226174	219398	226642	232937	232203	229505	235803	230212	235836	17.7871	17.7432	17.7901	17.8296	17.825	17.8082	17.8472	17.8126	17.8474
O75348	ATP6V1G1	V-type proton ATPase subunit G 1	VATG1_HUMAN	TRUE	100	0.212076	15.081	44924.2	47937.5	48247.7	43929.3	42058.5	41855.5	30322.7	28852.2	28430.8	15.4552	15.5489	15.5582	15.4229	15.3601	15.3531	14.8881	14.8164	14.7952
O75351	VPS4B	Vacuolar protein sorting-associated protein 4B	VPS4B_HUMAN	TRUE	100	0.155621	14.6296	27117.8	28692.7	26403.8	17181.7	20924.7	18830.2	23827.7	23144.6	22968.1	14.727	14.8084	14.6885	14.0686	14.3529	14.2008	14.5404	14.4984	14.4873
O75352	MPDU1	Mannose-P-dolichol utilization defect 1 protein	MPU1_HUMAN	TRUE	100	0.235873	14.3038	13764.4	15394.2	15577.7	15668.4	17953.5	18731.8	30875.2	26983.6	28356.2	13.7486	13.9101	13.9272	13.9356	14.132	14.1932	14.9142	14.7198	14.7914
O75354	ENTPD6	Ectonucleoside triphosphate diphosphohydrolase 6	ENTP6_HUMAN	TRUE	100	0.251527	11.7282	3015.31	2731.94	2344.33	3145.95	3347.94	2083.02	3659.41	2983.6	2822.03	11.5581	11.4157	11.195	11.6193	11.7091	11.0245	11.8374	11.5428	11.4625
O75362	ZNF217	Zinc finger protein 217	ZN217_HUMAN	TRUE	94.4	0.807769	10.766	1110.42	1716.26	1528.92	5566.51	5834.79	6123.07	1646.62	1980.73	1583.41	10.1169	10.745	10.5783	12.4426	12.5105	12.58	10.6853	10.9518	10.6288
O75367	MACROH2A1	Core histone macro-H2A.1	H2AY_HUMAN	TRUE	100	0.123575	18.1531	259786	264570	268449	323601	313606	313522	360396	362321	361864	17.987	18.0133	18.0343	18.3039	18.2586	18.2582	18.4592	18.4669	18.4651
O75368	SH3BGRL	Adapter SH3BGRL	SH3L1_HUMAN	TRUE	77.8	0.0908743	11.9844	3835.45	3962.14	3971.72	NaN	NaN	3894.94	4283.85	3709.39	NaN	11.9052	11.9521	11.9555	NaN	NaN	11.9274	12.0647	11.857	NaN
O75369	FLNB	Filamin-B	FLNB_HUMAN	TRUE	100	0.121276	19.4585	863133	856838	867196	679021	683660	685245	609926	603404	599961	19.7192	19.7087	19.726	19.3731	19.3829	19.3863	19.2183	19.2028	19.1945
O75376	NCOR1	Nuclear receptor corepressor 1	NCOR1_HUMAN	TRUE	100	0.246407	12.4441	5037.03	4826.42	4885.99	6001.11	6187.09	5879.38	4696.99	4763.82	4658.26	12.2984	12.2367	12.2544	12.551	12.595	12.5214	12.1975	12.2179	12.1856
O75380	NDUFS6	NADH dehydrogenase [ubiquinone] iron-sulfur protein 6, mitochondrial	NDUS6_HUMAN	TRUE	100	0.195921	15.104	33176.6	33450.3	36868.2	47308.2	47298.5	49752	37508	40001.5	40419.4	15.0179	15.0297	15.1701	15.5298	15.5295	15.6025	15.1949	15.2878	15.3028
O75381	PEX14	Peroxisomal membrane protein PEX14	PEX14_HUMAN	TRUE	100	0.136984	15.7703	47796.4	48609	46274	45118.4	47235.3	50989.8	57824.3	57547.5	55542.4	15.5446	15.5689	15.4979	15.4614	15.5276	15.6379	15.8194	15.8125	15.7613
O75382	TRIM3	Tripartite motif-containing protein 3	TRIM3_HUMAN	TRUE	100	0.252291	12.7082	9161.87	8244.15	7783.64	9758.28	8753.55	9584.15	7249.56	6931.44	6715.61	13.1614	13.0092	12.9262	13.2524	13.0957	13.2264	12.8237	12.7589	12.7133
O75385	ULK1	Serine/threonine-protein kinase ULK1	ULK1_HUMAN	TRUE	100	0.343652	10.9858	3460.32	3248.02	2707.75	1902.9	1695.9	1830.64	2271.81	1881.63	1953.34	11.7567	11.6653	11.4029	10.894	10.7278	10.8381	11.1496	10.8778	10.9317
O75386	TULP3	Tubby-related protein 3	TULP3_HUMAN	TRUE	100	0.433155	14.4278	24872.4	24269.1	29377.2	12050.4	16938.7	12603	13168	17544.4	9597.8	14.6023	14.5668	14.8424	13.5568	14.048	13.6215	13.6847	14.0987	13.2285
O75390	CS	Citrate synthase, mitochondrial	CISY_HUMAN	TRUE	100	0.129168	18.8207	506290	493987	476052	548708	553053	558576	466960	455007	449673	18.9496	18.9141	18.8608	19.0657	19.0771	19.0914	18.8329	18.7955	18.7785
O75391	SPAG7	Sperm-associated antigen 7	SPAG7_HUMAN	TRUE	100	0.341492	12.6284	3763.38	4863.2	5310.72	5430.75	6372.19	5807.6	6736.33	6241.28	7500.78	11.8778	12.2477	12.3747	12.4069	12.6376	12.5037	12.7177	12.6076	12.8728
O75394	MRPL33	39S ribosomal protein L33, mitochondrial	RM33_HUMAN	TRUE	100	0.241799	12.5814	7439.54	7208.04	6794.43	9185.83	9092.24	8279.64	5987.77	6253.49	6251.42	12.861	12.8154	12.7301	13.1652	13.1504	13.0154	12.5478	12.6104	12.61
O75396	SEC22B	Vesicle-trafficking protein SEC22b	SC22B_HUMAN	TRUE	100	0.202144	16.1496	102350	101322	100515	67696.4	63542.2	67006.9	58001.8	55966.6	56112.2	16.6432	16.6286	16.6171	16.0468	15.9554	16.032	15.8238	15.7723	15.776
O75400	PRPF40A	Pre-mRNA-processing factor 40 homolog A	PR40A_HUMAN	TRUE	100	0.108282	16.4249	89286.5	84546.1	85076.4	100613	98140.4	96904.5	95401.3	100409	102213	16.4462	16.3675	16.3765	16.6185	16.5826	16.5643	16.5417	16.6155	16.6412
O75410	TACC1	Transforming acidic coiled-coil-containing protein 1	TACC1_HUMAN	TRUE	100	0.145677	14.6277	20176.1	21726.1	20980.6	22276.1	21411.4	23472.5	28731.8	28227.1	28766.4	14.3004	14.4071	14.3568	14.4432	14.3861	14.5187	14.8104	14.7848	14.8121
O75414	NME6	Nucleoside diphosphate kinase 6	NDK6_HUMAN	TRUE	88.9	0.358876	11.5128	3242.25	1560.62	2136.09	5124.16	2049.53	3203.92	3024.63	3637.36	4126.91	11.6628	10.6079	11.0608	12.3231	11.0011	11.6456	11.5625	11.8287	12.0108
O75419	CDC45	Cell division control protein 45 homolog	CDC45_HUMAN	TRUE	94.4	0.303833	11.28	2281.2	3004.16	2556.94	3619.21	4291.88	3532.21	2974.5	3074.08	2763.84	11.1556	11.5527	11.3202	11.8215	12.0674	11.7864	11.5384	11.5859	11.4325
O75427	LRCH4	Leucine-rich repeat and calponin homology domain-containing protein 4	LRCH4_HUMAN	TRUE	100	0.227771	12.7812	7721	6775.44	6338.56	6653.44	6522.11	6677.56	6429.87	6137.74	6015.6	12.9146	12.7261	12.6299	12.6999	12.6711	12.7051	12.6506	12.5835	12.5545
O75431	MTX2	Metaxin-2	MTX2_HUMAN	TRUE	100	0.094794	15.0387	28655.5	29019.1	29921.2	35786.9	35023.5	34750.2	35067.5	35202.7	37056.3	14.8065	14.8247	14.8689	15.1271	15.096	15.0847	15.0978	15.1034	15.1774
O75436	VPS26A	Vacuolar protein sorting-associated protein 26A	VP26A_HUMAN	TRUE	100	0.076418	16.45	87340.3	86804	84892	80757.4	75915.7	75951.1	95904.4	98534.8	95110.9	16.4144	16.4055	16.3733	16.3013	16.2121	16.2128	16.5493	16.5883	16.5373
O75438	NDUFB1	NADH dehydrogenase [ubiquinone] 1 beta subcomplex subunit 1	NDUB1_HUMAN	TRUE	100	0.189276	14.2702	15366.4	15659	15291.4	16698.1	18441.8	18083.7	21874.6	23071.3	25960.6	13.9075	13.9347	13.9004	14.0274	14.1707	14.1424	14.417	14.4938	14.664
O75439	PMPCB	Mitochondrial-processing peptidase subunit beta	MPPB_HUMAN	TRUE	100	0.160869	15.9205	78870.9	78844.3	76373.1	78690.2	71935.2	68368.3	54722.1	55327.4	54966.3	16.2672	16.2667	16.2208	16.2639	16.1344	16.061	15.7398	15.7557	15.7463
O75446	SAP30	Histone deacetylase complex subunit SAP30	SAP30_HUMAN	TRUE	100	0.312614	13.3618	13759.2	16839.4	14519	12690.4	15460	15434.7	9182.42	8304.29	9111.68	13.7481	14.0396	13.8257	13.6315	13.9162	13.9139	13.1647	13.0196	13.1535
O75448	MED24	Mediator of RNA polymerase II transcription subunit 24	MED24_HUMAN	TRUE	100	0.0694439	13.5597	11804.9	11706.9	11428.4	13778.1	13231.8	14014.5	11914.9	11785	11289.8	13.5271	13.5151	13.4803	13.7501	13.6917	13.7746	13.5405	13.5247	13.4627
O75449	KATNA1	Katanin p60 ATPase-containing subunit A1	KTNA1_HUMAN	TRUE	100	0.370859	12.7156	7545.54	7177.01	7004.45	11937.3	12610.4	12267.5	5750.57	5795.88	5823.96	12.8814	12.8092	12.7741	13.5432	13.6223	13.5825	12.4895	12.5008	12.5078
O75460	ERN1	Serine/threonine-protein kinase/endoribonuclease IRE1	ERN1_HUMAN	TRUE	83.3	0.697347	12.0185	3450.51	3085.39	3949.49	10500.8	10734.4	12777	3910.97	3916.58	3318.82	11.7526	11.5912	11.9474	13.3582	13.3899	13.6413	11.9333	11.9354	11.6965
O75467	ZNF324	Zinc finger protein 324A	Z324A_HUMAN	TRUE	100	0.440458	12.9564	10160	10253	10006	15336.6	15288	14733.5	8043.98	5374.48	5248.5	13.3106	13.3238	13.2886	13.9047	13.9001	13.8468	12.9737	12.3919	12.3577
O75473	LGR5	Leucine-rich repeat-containing G-protein coupled receptor 5	LGR5_HUMAN	FALSE	22.2	0.369045	13.727	NaN	NaN	NaN	NaN	NaN	NaN	NaN	NaN	NaN	NaN	NaN	NaN	NaN	NaN	NaN	NaN	NaN	NaN
O75475	PSIP1	PC4 and SFRS1-interacting protein	PSIP1_HUMAN	TRUE	100	0.103581	14.1904	20236.1	19848.9	20182.3	19172.5	19305.8	18693.4	20779.1	22357.7	20467.3	14.3046	14.2768	14.3008	14.2267	14.2367	14.1902	14.3428	14.4485	14.321
O75477	ERLIN1	Erlin-1	ERLN1_HUMAN	TRUE	100	0.178844	14.1937	18026.5	17386.7	17947.9	26859.4	24832.6	26311.1	18970.2	19041.3	18731.7	14.1378	14.0857	14.1315	14.7131	14.6	14.6834	14.2114	14.2168	14.1932
O75486	SUPT3H	Transcription initiation protein SPT3 homolog	SUPT3_HUMAN	TRUE	77.8	0.416666	9.00918	325.027	415.58	NaN	NaN	NaN	472.126	180.845	390.474	548.67	8.34441	8.69898	NaN	NaN	NaN	8.88303	7.49861	8.60908	9.0998
O75487	GPC4	Glypican-4	GPC4_HUMAN	FALSE	44.4	0.380115	10.405	NaN	NaN	1496.64	NaN	NaN	NaN	1925.21	2283.48	1958.55	NaN	NaN	10.5475	NaN	NaN	NaN	10.9108	11.157	10.9356
O75489	NDUFS3	NADH dehydrogenase [ubiquinone] iron-sulfur protein 3, mitochondrial	NDUS3_HUMAN	TRUE	100	0.0732301	16.4628	95658.9	92289.5	89213	98206.9	100014	94579.1	92742	96087.6	93765.2	16.5456	16.4939	16.445	16.5835	16.6098	16.5292	16.5009	16.5521	16.5168
O75494	SRSF10	Serine/arginine-rich splicing factor 10	SRS10_HUMAN	TRUE	100	0.138504	16.2021	70886.4	74724.4	72920.4	98020.6	95665.9	91544.4	60711.5	60149.7	64872.4	16.1132	16.1893	16.154	16.5808	16.5457	16.4822	15.8897	15.8763	15.9853
O75496	GMNN	Geminin	GEMI_HUMAN	TRUE	100	0.565139	12.5221	4283.94	4908.48	4412.55	8743.66	8156.29	6218.5	12979.9	13014.2	14923.7	12.0647	12.2611	12.1074	13.094	12.9937	12.6024	13.664	13.6678	13.8653
O75503	CLN5	Ceroid-lipofuscinosis neuronal protein 5	CLN5_HUMAN	TRUE	100	0.102023	20.0181	1.09111e+06	1.12904e+06	1221866	1.0123e+06	1.04273e+06	1.20165e+06	1.10328e+06	1.22764e+06	1.27145e+06	20.0574	20.1067	20.2207	19.9492	19.9919	20.1966	20.0734	20.2275	20.278
O75506	HSBP1	Heat shock factor-binding protein 1	HSBP1_HUMAN	TRUE	100	0.197843	14.9844	38970.1	33649.4	35551.2	20485	26913.5	20036.6	40214.8	42495.4	44398.5	15.2501	15.0383	15.1176	14.3223	14.716	14.2903	15.2954	15.375	15.4382
O75521	ECI2	Enoyl-CoA delta isomerase 2	ECI2_HUMAN	TRUE	100	0.265557	13.616	15952.8	17073.5	16572.5	17233.6	18682.7	18008	12249.5	12852	12151.1	13.9615	14.0595	14.0165	14.0729	14.1894	14.1364	13.5804	13.6497	13.5688
O75529	TAF5L	TAF5-like RNA polymerase II p300/CBP-associated factor-associated factor 65 kDa subunit 5L	TAF5L_HUMAN	TRUE	100	0.208522	12.1502	4637.05	4869.73	5455.5	5593.27	7289.31	5154.98	5316.43	4131.57	4023.05	12.179	12.2496	12.4135	12.4495	12.8316	12.3318	12.3762	12.0125	11.9741
O75530	EED	Polycomb protein EED	EED_HUMAN	TRUE	100	0.105042	14.3479	19306.2	20205.5	18420	22600.6	22692.5	23231.5	23746.7	23413.9	24397.1	14.2368	14.3025	14.169	14.4641	14.4699	14.5038	14.5354	14.5151	14.5744
O75531	BANF1	Barrier-to-autointegration factor	BAF_HUMAN	TRUE	100	0.0864267	16.893	106672	120977	118350	132019	128485	125453	142382	135490	143612	16.7028	16.8844	16.8527	17.0104	16.9712	16.9368	17.1194	17.0478	17.1318
O75533	SF3B1	Splicing factor 3B subunit 1	SF3B1_HUMAN	TRUE	100	0.0838245	16.8732	118194	115420	116075	111147	108204	107390	114263	113805	112078	16.8508	16.8165	16.8247	16.7621	16.7234	16.7125	16.802	16.7962	16.7741
O75534	CSDE1	Cold shock domain-containing protein E1	CSDE1_HUMAN	TRUE	100	0.272067	16.2127	65964.6	64747.4	66593	53702.1	51465.2	49271.8	78761.8	78658.2	77891.7	16.0094	15.9825	16.0231	15.7127	15.6513	15.5885	16.2652	16.2633	16.2492
O75554	WBP4	WW domain-binding protein 4	WBP4_HUMAN	TRUE	100	0.170556	13.2877	10806.2	11461.5	10948.2	12620.1	13436.7	12163	10360.1	11766.2	11230.6	13.3996	13.4845	13.4184	13.6234	13.7139	13.5702	13.3388	13.5224	13.4552
O75569	PRKRA	Interferon-inducible double-stranded RNA-dependent protein kinase activator A	PRKRA_HUMAN	TRUE	100	0.173189	13.5828	11047.7	11363	11965.3	11791.1	10775	11399.7	15882.1	17528.5	16989.1	13.4315	13.4721	13.5466	13.5254	13.3954	13.4767	13.9551	14.0974	14.0523
O75570	MTRF1	Peptide chain release factor 1, mitochondrial	RF1M_HUMAN	TRUE	94.4	0.425822	12.375	NaN	6874.73	4679.86	10526	11150.9	7304.06	5935.51	2090.25	4387.93	NaN	12.7471	12.1923	13.3617	13.4449	12.8345	12.5352	11.0295	12.0993
O75586	MED6	Mediator of RNA polymerase II transcription subunit 6	MED6_HUMAN	TRUE	100	0.159562	12.7543	5743.78	6774.61	6920.67	8128.97	8110.93	8871.78	5634.35	6022.65	5603.87	12.4878	12.7259	12.7567	12.9889	12.9857	13.115	12.46	12.5562	12.4522
O75592	MYCBP2	E3 ubiquitin-protein ligase MYCBP2	MYCB2_HUMAN	TRUE	100	0.165828	13.7579	16608.7	17760.3	17393.5	11980.7	12573.2	12041.3	11733.8	10839.8	10908.4	14.0196	14.1164	14.0863	13.5484	13.6181	13.5557	13.5184	13.404	13.4131
O75600	GCAT	2-amino-3-ketobutyrate coenzyme A ligase, mitochondrial	KBL_HUMAN	TRUE	100	0.479212	11	3272.81	2185.86	4170.22	3318.34	2677.43	4293.34	795.894	1015.07	1226.99	11.6763	11.094	12.0259	11.6962	11.3866	12.0679	9.63643	9.98736	10.2609
O75607	NPM3	Nucleoplasmin-3	NPM3_HUMAN	TRUE	100	0.232782	14.3443	21027.3	21120.6	20847.2	29846.5	32093.1	32493.3	18175	19381.8	18220.8	14.36	14.3664	14.3476	14.8653	14.97	14.9879	14.1497	14.2424	14.1533
O75608	LYPLA1	Acyl-protein thioesterase 1	LYPA1_HUMAN	TRUE	100	0.0887803	16.0663	69523.3	67052.8	72798	62200.8	61862.9	60867.2	66514.2	72201	74497.1	16.0852	16.033	16.1516	15.9246	15.9168	15.8934	16.0214	16.1397	16.1849
O75616	ERAL1	GTPase Era, mitochondrial	ERAL1_HUMAN	TRUE	100	0.290983	15.1881	42192.4	44976.5	44275.9	33952	35134.5	31691.5	29207.7	31544.3	33461	15.3647	15.4569	15.4342	15.0512	15.1006	14.9518	14.8341	14.9451	15.0302
O75629	CREG1	Protein CREG1	CREG1_HUMAN	TRUE	100	0.158193	15.4096	48200.9	44918.8	48555.6	40356.6	44582.7	50705.7	53439.4	53968.8	52883	15.5568	15.455	15.5674	15.3005	15.4442	15.6299	15.7056	15.7198	15.6905
O75643	SNRNP200	U5 small nuclear ribonucleoprotein 200 kDa helicase	U520_HUMAN	TRUE	100	0.0828602	16.2012	78987.6	78730.8	77787.4	85075.1	83384	80690.5	68779.7	67939.6	67633.2	16.2693	16.2646	16.2472	16.3764	16.3475	16.3001	16.0697	16.052	16.0454
O75648	TRMU	Mitochondrial tRNA-specific 2-thiouridylase 1	MTU1_HUMAN	TRUE	100	0.136961	12.5017	4867.13	4535.21	6288.55	5835.48	5488.45	6060	4671.73	5428.08	5763.05	12.2489	12.147	12.6185	12.5106	12.4222	12.5651	12.1897	12.4062	12.4926
O75663	TIPRL	TIP41-like protein	TIPRL_HUMAN	TRUE	100	0.0922742	15.2694	44657.2	43636.3	44854.1	40368.5	42643.4	41772.2	32751.7	33652.8	34315.5	15.4466	15.4132	15.453	15.3009	15.38	15.3503	14.9993	15.0384	15.0666
O75665	OFD1	Centriole and centriolar satellite protein OFD1	OFD1_HUMAN	TRUE	100	0.332036	13.115	6831.51	8546.37	9033.92	8167.73	6941.12	6113.45	4011.06	11637.8	5733.88	12.738	13.0611	13.1411	12.9957	12.761	12.5778	11.9698	13.5065	12.4853
O75674	TOM1L1	TOM1-like protein 1	TM1L1_HUMAN	TRUE	100	0.369133	12.2401	4621.04	3867.85	4267.81	5989.96	4614.6	4511.9	3292.67	3291.69	3893.34	12.174	11.9173	12.0593	12.5483	12.172	12.1395	11.685	11.6846	11.9268
O75676	RPS6KA4	Ribosomal protein S6 kinase alpha-4	KS6A4_HUMAN	TRUE	100	0.170164	14.7541	24275.2	24671.6	24004.9	30989.3	31535.1	32856	28913.6	28782	28761.8	14.5672	14.5906	14.551	14.9195	14.9447	15.0039	14.8195	14.8129	14.8119
O75683	SURF6	Surfeit locus protein 6	SURF6_HUMAN	TRUE	100	0.417808	13.7178	19323.9	19220.2	19627.8	8218.26	9317.72	9157.36	2895.38	4436.9	6993.88	14.2381	14.2303	14.2606	13.0046	13.1858	13.1607	11.4995	12.1153	12.7719
O75688	PPM1B	Protein phosphatase 1B	PPM1B_HUMAN	TRUE	100	0.0794317	14.45	23834.6	24021.3	25206.9	21569	21970.4	22393.6	22678.5	25124.9	24220.8	14.5408	14.552	14.6215	14.3967	14.4233	14.4508	14.469	14.6168	14.564
O75689	ADAP1	Arf-GAP with dual PH domain-containing protein 1	ADAP1_HUMAN	TRUE	100	0.199522	12.8523	6802.33	6017.9	6146.93	6641.12	5872.92	5340.49	10290.7	9344.41	8139.85	12.7318	12.555	12.5857	12.6972	12.5199	12.3828	13.3291	13.1899	12.9908
O75691	UTP20	Small subunit processome component 20 homolog	UTP20_HUMAN	TRUE	100	0.438052	12.6505	8052.76	8197.41	8345.95	5271.75	4820.86	5394.25	1586.1	1737.84	1504.3	12.9753	13.001	13.0269	12.3641	12.2351	12.3972	10.6313	10.7631	10.5549
O75694	NUP155	Nuclear pore complex protein Nup155	NU155_HUMAN	TRUE	100	0.0617889	15.5898	45762.6	47880.4	46967.2	54331.3	53358	52863	52753.5	50919.2	51383	15.4819	15.5471	15.5194	15.7295	15.7034	15.69	15.687	15.6359	15.649
O75695	RP2	Protein XRP2	XRP2_HUMAN	TRUE	100	0.186459	15.9265	56508.8	60898.2	52708.2	79632.4	70788	72949.9	82562.7	80075.7	81596	15.7862	15.8941	15.6857	16.2811	16.1112	16.1546	16.3332	16.2891	16.3162
O75717	WDHD1	WD repeat and HMG-box DNA-binding protein 1	WDHD1_HUMAN	TRUE	100	0.139852	14.4836	23097	22021.1	22409.4	23086.9	23046.3	23033.9	24107.7	23418.5	23750.5	14.4954	14.4266	14.4518	14.4948	14.4922	14.4915	14.5572	14.5154	14.5357
O75718	CRTAP	Cartilage-associated protein	CRTAP_HUMAN	TRUE	100	0.194759	14.2919	17785.3	18609	17685	23494.4	21801.8	21606.6	26944.5	28046.6	27116.2	14.1184	14.1837	14.1102	14.52	14.4122	14.3992	14.7177	14.7755	14.7269
O75746	SLC25A12	Electrogenic aspartate/glutamate antiporter SLC25A12, mitochondrial	S2512_HUMAN	TRUE	100	0.0736979	15.6777	49311	50684.2	52257.6	56514.4	55817.9	58124.4	48188.6	48181.4	46322.4	15.5896	15.6292	15.6734	15.7863	15.7684	15.8269	15.5564	15.5562	15.4994
O75787	ATP6AP2	Renin receptor	RENR_HUMAN	TRUE	100	0.144837	14.4257	21917.1	22989.3	22339.7	22601.2	23504	22972.4	24360.5	23673.3	24505.8	14.4198	14.4887	14.4473	14.4641	14.5206	14.4876	14.5723	14.531	14.5808
O75792	RNASEH2A	Ribonuclease H2 subunit A	RNH2A_HUMAN	TRUE	100	0.120925	14.4645	19360.6	19416.8	18686.6	27013.7	26620.5	25532.7	23304.6	23157.1	24496.1	14.2408	14.245	14.1897	14.7214	14.7002	14.6401	14.5083	14.4992	14.5803
O75794	CDC123	Cell division cycle protein 123 homolog	CD123_HUMAN	TRUE	100	0.244275	14.271	18875.6	18137.3	16483	16981.6	17121.1	16771.6	13517.2	12669	12989.6	14.2042	14.1467	14.0087	14.0517	14.0635	14.0337	13.7225	13.629	13.6651
O75800	ZMYND10	Zinc finger MYND domain-containing protein 10	ZMY10_HUMAN	TRUE	33.3	0.260449	9.81512	766.375	737.167	905.677	905.335	828.684	1392.15	NaN	NaN	NaN	9.58191	9.52585	9.82285	9.82231	9.69468	10.4431	NaN	NaN	NaN
O75807	PPP1R15A	Protein phosphatase 1 regulatory subunit 15A	PR15A_HUMAN	FALSE	50	0.343197	13.3002	NaN	9938.63	NaN	NaN	NaN	NaN	NaN	NaN	NaN	NaN	13.2788	NaN	NaN	NaN	NaN	NaN	NaN	NaN
O75817	POP7	Ribonuclease P protein subunit p20	POP7_HUMAN	TRUE	100	0.180958	13.7622	15466.8	15400.7	16392.7	16294	17204.4	16190	10444.2	11610.1	11071.3	13.9169	13.9107	14.0008	13.9921	14.0705	13.9828	13.3504	13.5031	13.4345
O75818	RPP40	Ribonuclease P protein subunit p40	RPP40_HUMAN	TRUE	100	0.147322	13.6437	11677.9	12593	13142.4	14794.5	17165.1	15762	10793.2	9973.94	10847.2	13.5115	13.6203	13.6819	13.8528	14.0672	13.9442	13.3978	13.2839	13.405
O75821	EIF3G	Eukaryotic translation initiation factor 3 subunit G	EIF3G_HUMAN	TRUE	100	0.111337	16.5233	91466.3	94281.1	94707.5	78865.6	72120.1	86486.2	91952.8	95826.1	91306.8	16.481	16.5247	16.5312	16.2671	16.1381	16.4002	16.4886	16.5481	16.4784
O75822	EIF3J	Eukaryotic translation initiation factor 3 subunit J	EIF3J_HUMAN	TRUE	100	0.0718889	16.4075	83975.8	86040.3	82690.6	76935.8	78828.7	75468.4	91128.8	89704.9	84718.8	16.3577	16.3927	16.3354	16.2314	16.2664	16.2036	16.4756	16.4529	16.3704
O75828	CBR3	Carbonyl reductase [NADPH] 3	CBR3_HUMAN	TRUE	100	0.170437	14.727	31360.5	34602.4	35908.1	32693.1	30789.1	31520.4	27161.2	29483	27460.3	14.9367	15.0786	15.132	14.9967	14.9101	14.944	14.7293	14.8476	14.7451
O75832	PSMD10	26S proteasome non-ATPase regulatory subunit 10	PSD10_HUMAN	TRUE	100	0.0823268	14.4233	22614.5	23352.2	21721.9	24922.5	22049.8	25551	21150	20167.5	20045.1	14.465	14.5113	14.4069	14.6052	14.4285	14.6411	14.3684	14.2997	14.291
O75843	AP1G2	AP-1 complex subunit gamma-like 2	AP1G2_HUMAN	TRUE	100	0.240116	14.5109	19691.3	19757.2	20636.4	19481.9	19891	19883.4	26503.9	27087	28480.1	14.2653	14.2701	14.3329	14.2498	14.2798	14.2793	14.6939	14.7253	14.7977
O75844	ZMPSTE24	CAAX prenyl protease 1 homolog	FACE1_HUMAN	TRUE	100	0.0741813	15.3914	39293.3	40370.7	38352.6	44532.3	46990	48279.5	47615	44173.2	46410.2	15.262	15.301	15.227	15.4426	15.5201	15.5591	15.5391	15.4309	15.5022
O75845	SC5D	Lathosterol oxidase	SC5D_HUMAN	TRUE	83.3	0.701561	11.4451	1385.11	NaN	1717.79	978.295	1908.87	NaN	NaN	1558.8	1719.75	10.4358	NaN	10.7463	9.93413	10.8985	NaN	NaN	10.6062	10.748
O75864	PPP1R37	Protein phosphatase 1 regulatory subunit 37	PPR37_HUMAN	TRUE	100	0.255167	11.1823	1322.45	2383.62	1848.42	1846.87	1059.94	1962.56	2480.33	2990.6	2771.24	10.369	11.2189	10.8521	10.8509	10.0498	10.9385	11.2763	11.5462	11.4363
O75865	TRAPPC6A	Trafficking protein particle complex subunit 6A	TPC6A_HUMAN	TRUE	100	0.502558	11.3607	5520.89	5546.04	5872.67	2862.73	2998.67	4089.63	997.981	1345.83	1440.97	12.4307	12.4372	12.5198	11.4832	11.5501	11.9978	9.96287	10.3943	10.4928
O75874	IDH1	Isocitrate dehydrogenase [NADP] cytoplasmic	IDHC_HUMAN	TRUE	100	0.110278	17.5978	194685	187608	188857	211647	207397	209437	209420	201483	209416	17.5708	17.5174	17.5269	17.6913	17.662	17.6762	17.676	17.6203	17.676
O75880	SCO1	Protein SCO1 homolog, mitochondrial	SCO1_HUMAN	TRUE	100	0.0882594	15.007	32980.7	39093	35246.1	29138.7	33644.3	32775.6	35217.6	34637	35905.3	15.0093	15.2546	15.1052	14.8307	15.0381	15.0003	15.104	15.08	15.1319
O75882	ATRN	Attractin	ATRN_HUMAN	TRUE	100	0.186728	12.6627	7642.12	8358.38	7812.16	5704.51	4998.83	6487.21	4846.9	5057.85	4349.99	12.8998	13.029	12.9315	12.4779	12.2874	12.6634	12.2428	12.3043	12.0868
O75884	RBBP9	Serine hydrolase RBBP9	RBBP9_HUMAN	TRUE	100	0.173728	13.1983	9834.82	10231.2	9177.21	6979.41	5176.46	7945.08	9657.32	9927.46	9502.46	13.2637	13.3207	13.1638	12.7689	12.3377	12.9558	13.2374	13.2772	13.2141
O75886	STAM2	Signal transducing adapter molecule 2	STAM2_HUMAN	TRUE	100	0.179851	13.6418	17342	15921.5	17265.1	10222.9	10011.5	10080.4	11340.2	13222.8	10896	14.082	13.9587	14.0756	13.3195	13.2894	13.2993	13.4692	13.6907	13.4115
O75896	TUSC2	Tumor suppressor candidate 2	TUSC2_HUMAN	TRUE	100	0.192255	12.8696	6626.67	8333.98	8403.53	7661.42	8643.2	10072.9	9569.11	8770	9838.58	12.6941	13.0248	13.0368	12.9034	13.0774	13.2982	13.2242	13.0984	13.2642
O75897	SULT1C4	Sulfotransferase 1C4	ST1C4_HUMAN	FALSE	44.4	0.701088	10.5239	NaN	NaN	431.405	NaN	NaN	NaN	NaN	1352.86	NaN	NaN	NaN	8.7529	NaN	NaN	NaN	NaN	10.4018	NaN
O75907	DGAT1	Diacylglycerol O-acyltransferase 1	DGAT1_HUMAN	TRUE	100	0.300916	12.6848	6758.43	6483.21	6558.98	7064.8	6865.28	8550.36	9457.51	10778.8	10813.6	12.7225	12.6625	12.6793	12.7864	12.7451	13.0618	13.2072	13.3959	13.4006
O75909	CCNK	Cyclin-K	CCNK_HUMAN	TRUE	100	0.110041	14.721	27465.2	22063.6	24223.9	28722.7	25285.2	27007.2	31430.1	31989.5	31212.4	14.7453	14.4294	14.5641	14.8099	14.626	14.7211	14.9399	14.9653	14.9298
O75911	DHRS3	Short-chain dehydrogenase/reductase 3	DHRS3_HUMAN	TRUE	83.3	1.1263	10.8252	437.779	1002.93	NaN	761.191	NaN	NaN	8462.26	9768.84	10761.4	8.77406	9.97	NaN	9.57212	NaN	NaN	13.0468	13.254	13.3936
O75915	ARL6IP5	PRA1 family protein 3	PRAF3_HUMAN	TRUE	100	0.0927616	15.3044	35649	37797.8	36656.2	38621.9	39510.6	33893	43915.3	45497.2	45309.3	15.1216	15.206	15.1618	15.2371	15.27	15.0487	15.4224	15.4735	15.4675
O75925	PIAS1	E3 SUMO-protein ligase PIAS1	PIAS1_HUMAN	TRUE	100	0.233735	12.2519	6418.23	5966.24	5878.88	5789.01	4907.58	5362.39	3463.27	4231.56	3341.13	12.648	12.5426	12.5213	12.4991	12.2608	12.3887	11.7579	12.047	11.7061
O75934	BCAS2	Pre-mRNA-splicing factor SPF27	SPF27_HUMAN	TRUE	100	0.102961	15.3724	45039.6	42666.9	43338	46084.4	55260.1	50925.2	39406.8	40138.1	41378.8	15.4589	15.3808	15.4033	15.492	15.754	15.6361	15.2662	15.2927	15.3366
O75935	DCTN3	Dynactin subunit 3	DCTN3_HUMAN	TRUE	100	0.204087	16.4472	86165.4	87089.6	90156.2	60463	64783.1	59073.6	98511.1	104391	105062	16.3948	16.4102	16.4601	15.8838	15.9833	15.8502	16.588	16.6716	16.6809
O75937	DNAJC8	DnaJ homolog subfamily C member 8	DNJC8_HUMAN	TRUE	100	0.138009	16.1465	88153.3	85793.5	83768.7	84397.2	84528.1	80380.5	75485.9	76056.1	73863.1	16.4277	16.3886	16.3541	16.3649	16.3671	16.2946	16.2039	16.2148	16.1726
O75940	SMNDC1	Survival of motor neuron-related-splicing factor 30	SPF30_HUMAN	TRUE	100	0.132651	14.2573	17665.5	17468.2	18439.9	21783.9	21316.8	20959.2	14442.6	14813.2	16417.3	14.1086	14.0924	14.1705	14.411	14.3797	14.3553	13.818	13.8546	14.0029
O75947	ATP5PD	ATP synthase subunit d, mitochondrial	ATP5H_HUMAN	TRUE	100	0.13517	16.7282	103180	112107	115239	127753	137456	125951	112543	107741	111041	16.6548	16.7745	16.8143	16.963	17.0686	16.9425	16.7801	16.7172	16.7607
O75955	FLOT1	Flotillin-1	FLOT1_HUMAN	TRUE	100	0.112313	15.6052	41614.2	40845.4	41981.7	47976.5	49969.1	49891	50154	49770.7	49505.5	15.3448	15.3179	15.3575	15.55	15.6087	15.6065	15.6141	15.603	15.5953
O75962	TRIO	Triple functional domain protein	TRIO_HUMAN	TRUE	100	0.103567	12.6907	6796.37	6990.1	7087.57	6991.49	6958.15	5592.52	5541.91	6350.09	5836.25	12.7305	12.7711	12.7911	12.7714	12.7645	12.4493	12.4362	12.6326	12.5108
O75964	ATP5MG	ATP synthase subunit g, mitochondrial	ATP5L_HUMAN	TRUE	100	0.173587	17.7266	211341	211813	221126	283217	303076	295094	206957	203830	196175	17.6892	17.6924	17.7545	18.1115	18.2093	18.1708	17.659	17.637	17.5818
O75976	CPD	Carboxypeptidase D	CBPD_HUMAN	TRUE	100	0.297814	14.6066	39046	38713.9	37767.4	27050.2	28563.4	27061.5	27308.4	28100.4	28030.6	15.2529	15.2406	15.2049	14.7234	14.8019	14.724	14.7371	14.7783	14.7747
O76003	GLRX3	Glutaredoxin-3	GLRX3_HUMAN	TRUE	100	0.116465	16.3443	81632.1	84987.3	83908.5	71167.8	68164.8	70805.1	77511.5	78483.5	77216.4	16.3168	16.375	16.3565	16.1189	16.0567	16.1116	16.2421	16.2601	16.2366
O76015	SWISS-PROT:O76015	Keratin, type I cuticular HA8 (Hair keratin, type I HA8)		TRUE	100	0.250987	21.4649	4.50762e+06	3.72117e+06	3.75989e+06	2.71112e+06	2.63261e+06	2686659	2.40678e+06	2.63731e+06	2.48631e+06	22.1039	21.8273	21.8423	21.3705	21.3281	21.3574	21.1987	21.3306	21.2456
O76021	RSL1D1	Ribosomal L1 domain-containing protein 1	RL1D1_HUMAN	TRUE	100	0.519775	16.0408	105110	105521	107987	31280.3	30972.9	32020.9	20996	19612.2	19210.9	16.6815	16.6872	16.7205	14.933	14.9187	14.9667	14.3578	14.2595	14.2296
O76024	WFS1	Wolframin	WFS1_HUMAN	TRUE	100	0.248948	14.5514	31656.2	29952.4	31209.8	29766.6	31007.8	31199.4	22716	23503.2	23968.3	14.9502	14.8704	14.9297	14.8614	14.9203	14.9292	14.4714	14.5206	14.5488
O76027	ANXA9	Annexin A9	ANXA9_HUMAN	TRUE	100	0.262879	13.9959	24810.5	23093.3	23755.1	17652	19375.5	19123.8	12669.2	12557.9	12677.2	14.5987	14.4952	14.5359	14.1075	14.2419	14.2231	13.629	13.6163	13.6299
O76031	CLPX	ATP-dependent Clp protease ATP-binding subunit clpX-like, mitochondrial	CLPX_HUMAN	TRUE	100	0.056259	17.194	160481	163833	159950	158883	145067	156597	150769	152402	151609	17.292	17.3219	17.2873	17.2776	17.1464	17.2567	17.202	17.2175	17.21
O76054	SEC14L2	SEC14-like protein 2	S14L2_HUMAN	TRUE	100	0.439203	13.4224	8310.9	8210.35	7963.91	13149.9	12808.3	10493.9	22761.4	23600	20838.7	13.0208	13.0032	12.9593	13.6828	13.6448	13.3573	14.4743	14.5265	14.347
O76062	TM7SF2	Delta(14)-sterol reductase TM7SF2	ERG24_HUMAN	TRUE	100	0.429995	13.5289	12733.2	14620.4	12316.3	23755.5	23343.6	22884.2	13105.2	13661.6	14358.6	13.6363	13.8357	13.5883	14.536	14.5107	14.4821	13.6778	13.7378	13.8096
O76071	CIAO1	Probable cytosolic iron-sulfur protein assembly protein CIAO1	CIAO1_HUMAN	TRUE	100	0.162831	14.9003	36773.7	36800.3	36814.1	34405.7	35913	35772.9	26079.2	24891.3	24924.4	15.1664	15.1674	15.168	15.0704	15.1322	15.1266	14.6706	14.6034	14.6053
O76075	DFFB	DNA fragmentation factor subunit beta	DFFB_HUMAN	TRUE	100	0.212564	12.2037	5569.25	6729.71	6465.78	6002.81	4538.94	4809.89	5138.36	3682.68	3186.83	12.4433	12.7163	12.6586	12.5514	12.1481	12.2318	12.3271	11.8465	11.6379
O76080	ZFAND5	AN1-type zinc finger protein 5	ZFAN5_HUMAN	TRUE	100	1.20062	11.6913	2700.58	2302.8	2532.18	2719.31	917.65	431.102	1099.27	932.888	940.823	11.3991	11.1692	11.3062	11.409	9.8418	8.75189	10.1023	9.86556	9.87778
O76094	SRP72	Signal recognition particle subunit SRP72	SRP72_HUMAN	TRUE	100	0.0572172	16.4637	90284.9	90645.9	94668	84844.5	89352.1	84065.8	84655.2	85757.5	84628.4	16.4622	16.468	16.5306	16.3725	16.4472	16.3592	16.3693	16.388	16.3689
O76095	JTB	Protein JTB	JTB_HUMAN	TRUE	100	0.146264	14.2706	18531	16266.1	16231.8	21473.4	16407.9	17963.8	23124.7	23666.2	23048.5	14.1777	13.9896	13.9865	14.3903	14.0021	14.1328	14.4971	14.5305	14.4924
O94760	DDAH1	N(G),N(G)-dimethylarginine dimethylaminohydrolase 1	DDAH1_HUMAN	TRUE	100	0.0907046	15.6823	57284	55585.9	58632.1	54486.8	61237.2	54942.2	53878.3	59289.7	57044.8	15.8058	15.7624	15.8394	15.7336	15.9021	15.7456	15.7174	15.8555	15.7998
O94762	RECQL5	ATP-dependent DNA helicase Q5	RECQ5_HUMAN	TRUE	100	0.266682	13.5255	15316.1	17224.9	18147.9	14979.6	14566.9	10260.4	9535.65	10157.1	10628	13.9028	14.0722	14.1475	13.8707	13.8304	13.3248	13.2191	13.3102	13.3756
O94763	URI1	Unconventional prefoldin RPB5 interactor 1	RMP_HUMAN	TRUE	100	0.127216	12.13	4184.02	4542.08	4500.58	4144.28	4350.69	4565.48	3986.65	4680.99	3968.06	12.0307	12.1491	12.1359	12.0169	12.087	12.1565	11.961	12.1926	11.9542
O94766	B3GAT3	Galactosylgalactosylxylosylprotein 3-beta-glucuronosyltransferase 3	B3GA3_HUMAN	TRUE	100	0.210894	13.8288	14607.8	15647.2	16555	20093.9	21673.1	20822.8	12737.4	13388.6	12629.3	13.8345	13.9336	14.015	14.2945	14.4036	14.3459	13.6368	13.7087	13.6245
O94768	STK17B	Serine/threonine-protein kinase 17B	ST17B_HUMAN	TRUE	100	0.371513	10.9574	2350.63	3029.81	2781.54	1984.87	1570.95	138.18	2179.68	2337.16	3296.48	11.1988	11.565	11.4417	10.9548	10.6174	7.11041	11.0899	11.1905	11.6867
O94776	MTA2	Metastasis-associated protein MTA2	MTA2_HUMAN	TRUE	100	0.120412	15.423	42523.2	41248.1	41556.2	53689.1	54121.1	52977.9	48897.7	45603.6	46739.4	15.376	15.332	15.3428	15.7123	15.7239	15.6931	15.5775	15.4769	15.5124
O94804	STK10	Serine/threonine-protein kinase 10	STK10_HUMAN	TRUE	100	0.101287	13.607	12339.1	13269.9	11881.7	12123.6	11868.6	12078.3	11066.6	11864.6	11697.8	13.591	13.6959	13.5365	13.5655	13.5349	13.5601	13.4339	13.5344	13.5139
O94811	TPPP	Tubulin polymerization-promoting protein	TPPP_HUMAN	TRUE	100	0.453126	13.0978	13899	14241.6	12584.8	15838.8	17068.3	16413.8	6385.74	6200.96	5655.39	13.7627	13.7978	13.6194	13.9512	14.059	14.0026	12.6406	12.5983	12.4654
O94822	LTN1	E3 ubiquitin-protein ligase listerin	LTN1_HUMAN	TRUE	100	0.225857	13.8498	19763	19829.6	19549.3	11709.7	11799.1	12696.7	10963.7	10113.1	9594.62	14.2705	14.2754	14.2548	13.5154	13.5264	13.6322	13.4205	13.3039	13.228
O94826	TOMM70	Mitochondrial import receptor subunit TOM70	TOM70_HUMAN	TRUE	100	0.167512	16.841	129393	129659	127497	157704	147891	151087	114643	113194	117553	16.9814	16.9844	16.9601	17.2669	17.1742	17.205	16.8068	16.7884	16.843
O94829	IPO13	Importin-13	IPO13_HUMAN	TRUE	100	0.176503	11.9056	5026.94	4217.26	4568.42	4880.54	4090.46	3575.94	4772.25	3819.25	3783.85	12.2955	12.0421	12.1575	12.2528	11.998	11.8041	12.2205	11.8991	11.8856
O94830	DDHD2	Phospholipase DDHD2	DDHD2_HUMAN	TRUE	100	0.13175	12.2013	3941.83	4136.65	4472.42	5097.41	5668.38	4960.31	4882.23	5422.26	4864.64	11.9446	12.0142	12.1268	12.3155	12.4687	12.2762	12.2533	12.4047	12.2481
O94832	MYO1D	Unconventional myosin-Id	MYO1D_HUMAN	TRUE	100	0.0899716	15.3339	43210.6	43223.2	42713.8	41759.9	39563.1	38670.8	43692.2	42489.9	42121.8	15.3991	15.3995	15.3824	15.3498	15.2719	15.239	15.4151	15.3748	15.3623
O94842	TOX4	TOX high mobility group box family member 4	TOX4_HUMAN	TRUE	100	0.183881	13.3695	12291.2	12916.2	11700.9	10897.9	7896.83	9718.38	7654.6	8099.25	7212.37	13.5853	13.6569	13.5143	13.4118	12.9471	13.2465	12.9021	12.9836	12.8163
O94851	MICAL2	[F-actin]-monooxygenase MICAL2	MICA2_HUMAN	TRUE	100	0.142222	14.2677	18130.2	18535	18613.8	20356	20383.6	21060.7	14794.3	14870.6	14859.2	14.1461	14.178	14.1841	14.3132	14.3151	14.3623	13.8528	13.8602	13.8591
O94855	SEC24D	Protein transport protein Sec24D	SC24D_HUMAN	TRUE	100	0.141264	14.6595	25108.3	26669.3	24808.7	21647.7	23037.4	24008	24003.7	24674.8	24115.8	14.6159	14.7029	14.5986	14.4019	14.4917	14.5512	14.551	14.5907	14.5577
O94864	SUPT7L	STAGA complex 65 subunit gamma	ST65G_HUMAN	TRUE	100	0.144467	13.1778	9168.59	9799.22	9959.4	12141.1	11194.5	10653.4	10787	10257.9	9361.76	13.1625	13.2585	13.2818	13.5676	13.4505	13.379	13.397	13.3244	13.1926
O94874	UFL1	E3 UFM1-protein ligase 1	UFL1_HUMAN	TRUE	100	0.129223	15.3136	36579.9	36474.2	36681	37851.6	36370.3	37748.6	38495.1	38056.8	38213.7	15.1588	15.1546	15.1627	15.2081	15.1505	15.2041	15.2324	15.2159	15.2218
O94876	TMCC1	Transmembrane and coiled-coil domains protein 1	TMCC1_HUMAN	TRUE	61.1	0.503982	9.89329	1516	525.293	759.191	NaN	NaN	NaN	NaN	NaN	NaN	10.5661	9.03698	9.56832	NaN	NaN	NaN	NaN	NaN	NaN
O94880	PHF14	PHD finger protein 14	PHF14_HUMAN	TRUE	100	0.200515	13.0131	6114.17	6070.46	5712.53	7610.83	7325.99	7693.61	10376.3	9672.86	9966.64	12.5779	12.5676	12.4799	12.8938	12.8388	12.9094	13.341	13.2397	13.2829
O94886	TMEM63A	CSC1-like protein 1	CSCL1_HUMAN	TRUE	100	0.109851	14.7212	24034.5	25035.1	24752.6	30417.9	29570.8	30180.3	29534.8	28066.9	27492.3	14.5528	14.6117	14.5953	14.8926	14.8519	14.8813	14.8501	14.7766	14.7467
O94887	FARP2	FERM, ARHGEF and pleckstrin domain-containing protein 2	FARP2_HUMAN	TRUE	100	0.215549	12.9733	11031.7	10594.4	11079.2	8468.19	7949.21	7885.25	6280.35	7483.24	5233.97	13.4294	13.371	13.4356	13.0478	12.9566	12.9449	12.6166	12.8694	12.3537
O94888	UBXN7	UBX domain-containing protein 7	UBXN7_HUMAN	TRUE	100	0.154258	13.841	15671	15421.3	15971.3	11488.3	11268.4	11046.7	11833.1	13006	12654.5	13.9358	13.9126	13.9632	13.4879	13.46	13.4313	13.5305	13.6669	13.6274
O94901	SUN1	SUN domain-containing protein 1	SUN1_HUMAN	TRUE	100	0.243577	15.1298	45977.3	45698.9	48131.9	38246.6	37099.1	38666.7	29375	30279.8	30138.5	15.4886	15.4799	15.5547	15.223	15.1791	15.2388	14.8423	14.8861	14.8793
O94903	PLPBP	Pyridoxal phosphate homeostasis protein	PLPHP_HUMAN	TRUE	100	0.113923	14.8189	26408.8	28359.8	29073.7	32910.5	34202.7	33503.2	31006	31562	32530	14.6887	14.7916	14.8274	15.0063	15.0618	15.032	14.9203	14.9459	14.9895
O94905	ERLIN2	Erlin-2	ERLN2_HUMAN	TRUE	100	0.155544	16.2519	75252	80750.2	78396.6	97646.1	96137.4	102494	84656.1	86170.2	88883.2	16.1994	16.3012	16.2585	16.5753	16.5528	16.6452	16.3693	16.3949	16.4396
O94906	PRPF6	Pre-mRNA-processing factor 6	PRP6_HUMAN	TRUE	100	0.187073	16.023	67852.1	70471.7	68642.3	91134.8	90371.8	90339.5	53317.4	54287.1	53952.2	16.0501	16.1048	16.0668	16.4757	16.4636	16.4631	15.7023	15.7283	15.7194
O94907	DKK1	Dickkopf-related protein 1	DKK1_HUMAN	TRUE	77.8	0.473381	9.98412	1944.38	2309.15	1587.55	945.653	982.473	1082.96	NaN	NaN	NaN	10.9251	11.1731	10.6326	9.88517	9.94027	10.0808	NaN	NaN	NaN
O94913	PCF11	Pre-mRNA cleavage complex 2 protein Pcf11	PCF11_HUMAN	TRUE	100	0.0910343	11.9554	4075.69	4075.66	3862.79	4490.87	4420.55	4365.19	3922.55	2959.79	3895.73	11.9928	11.9928	11.9154	12.1328	12.11	12.0918	11.9376	11.5313	11.9277
O94915	FRYL	Protein furry homolog-like	FRYL_HUMAN	TRUE	100	0.168476	13.1226	12147.9	11945.1	11904.3	7828.05	7828.24	7821.42	8373.96	7403.26	6946.85	13.5684	13.5441	13.5392	12.9344	12.9345	12.9332	13.0317	12.8539	12.7621
O94916	NFAT5	Nuclear factor of activated T-cells 5	NFAT5_HUMAN	TRUE	88.9	0.524024	10.7411	3894.77	3177.95	2789.51	1985.38	1576.39	1492.04	NaN	NaN	638.751	11.9273	11.6339	11.4458	10.9552	10.6224	10.5431	NaN	NaN	9.31911
O94919	ENDOD1	Endonuclease domain-containing 1 protein	ENDD1_HUMAN	TRUE	100	0.202836	14.6616	30856.2	30874.6	30197.5	31253.1	33722.7	33255.1	26451.7	26108.8	28292.1	14.9133	14.9141	14.8821	14.9317	15.0414	15.0213	14.6911	14.6723	14.7881
O94923	GLCE	D-glucuronyl C5-epimerase	GLCE_HUMAN	TRUE	100	0.355587	12.8727	11765.9	11998.9	12439.7	8596.56	8419.85	10893.6	5298.77	4102.56	5593.59	13.5223	13.5506	13.6027	13.0695	13.0396	13.4112	12.3714	12.0023	12.4496
O94925	GLS	Glutaminase kidney isoform, mitochondrial	GLSK_HUMAN	TRUE	100	0.261017	16.6514	127696	127196	126964	138577	145948	141541	107117	108052	106016	16.9624	16.9567	16.9541	17.0803	17.1551	17.1109	16.7088	16.7214	16.6939
O94927	HAUS5	HAUS augmin-like complex subunit 5	HAUS5_HUMAN	TRUE	100	0.113995	12.8253	9192.05	7735.29	7433.62	7768.94	6772.89	7167.92	6773.25	6258.03	6162.82	13.1662	12.9172	12.8598	12.9235	12.7256	12.8073	12.7256	12.6115	12.5894
O94952	FBXO21	F-box only protein 21	FBX21_HUMAN	TRUE	100	0.268239	12.72	10662	9661.86	11087.9	6358.35	7312.43	7344.6	5190.39	4689.73	5765.12	13.3802	13.2381	13.4367	12.6344	12.8361	12.8425	12.3416	12.1953	12.4931
O94953	KDM4B	Lysine-specific demethylase 4B	KDM4B_HUMAN	TRUE	100	0.416597	14.4984	28986.6	27808.9	25385.7	46123.2	41501.9	46054.2	23512.7	22552.2	21342.2	14.8231	14.7633	14.6317	15.4932	15.3409	15.491	14.5212	14.461	14.3814
O94955	RHOBTB3	Rho-related BTB domain-containing protein 3	RHBT3_HUMAN	TRUE	72.2	0.506074	12.2022	3378.37	3389.39	4990.03	NaN	NaN	NaN	3351.38	2505.92	2821.74	11.7221	11.7268	12.2848	NaN	NaN	NaN	11.7105	11.2911	11.4624
O94966	USP19	Ubiquitin carboxyl-terminal hydrolase 19	UBP19_HUMAN	TRUE	100	0.0846916	14.1398	17167.1	18193.1	17747.2	18375.1	18049.6	17486	19952.9	18692.8	18131	14.0674	14.1511	14.1153	14.1655	14.1397	14.0939	14.2843	14.1902	14.1462
O94967	WDR47	WD repeat-containing protein 47	WDR47_HUMAN	TRUE	100	0.354673	14.5476	27640	29040.8	29057.3	37124	38228.9	36831.7	33056.3	32267.5	31305.2	14.7545	14.8258	14.8266	15.1801	15.2224	15.1687	15.0126	14.9778	14.9341
O94973	AP2A2	AP-2 complex subunit alpha-2	AP2A2_HUMAN	TRUE	100	0.142237	15.0291	32263.7	32309.3	31947	25483.5	26574.4	26348.5	31610.5	32586.9	31981.5	14.9776	14.9797	14.9634	14.6373	14.6978	14.6854	14.9481	14.992	14.965
O94979	SEC31A	Protein transport protein Sec31A	SC31A_HUMAN	TRUE	100	0.0802838	15.8963	56472.8	56579.1	57385.1	59436.9	60047.5	59392.9	67735.6	66689.9	66478.9	15.7853	15.788	15.8084	15.8591	15.8738	15.858	16.0476	16.0252	16.0206
O94992	HEXIM1	Protein HEXIM1	HEXI1_HUMAN	TRUE	100	0.347209	14.5127	22414.3	23412.8	22880.8	23022.7	23558.2	23488.6	41768.6	43604.2	41228.7	14.4521	14.515	14.4819	14.4908	14.5239	14.5197	15.3501	15.4122	15.3314
O95049	TJP3	Tight junction protein ZO-3	ZO3_HUMAN	TRUE	100	0.47779	12.9259	14111.6	14617.5	14240.4	11689.2	11783.7	12887.7	2050.33	2426.36	2208.12	13.7846	13.8354	13.7977	13.5129	13.5245	13.6537	11.0016	11.2446	11.1086
O95059	RPP14	Ribonuclease P protein subunit p14	RPP14_HUMAN	TRUE	100	0.219468	12.1972	5413.99	5127.56	4823.06	6324.29	3449.33	5031.84	2600.72	4574.29	3846.01	12.4025	12.3241	12.2357	12.6267	11.7521	12.2969	11.3447	12.1593	11.9091
O95067	CCNB2	G2/mitotic-specific cyclin-B2	CCNB2_HUMAN	TRUE	100	0.299108	11.4478	2101.44	2337.73	2257.27	1571.46	2543.42	2288.1	4683.53	3962.96	4045.17	11.0372	11.1909	11.1404	10.6179	11.3126	11.1599	12.1934	11.9524	11.982
O95070	YIF1A	Protein YIF1A	YIF1A_HUMAN	TRUE	100	0.217068	10.321	1340.23	1464.27	1352.94	1542.76	1387.16	1616.79	1758.86	1664.93	1621.64	10.3883	10.516	10.4019	10.5913	10.4379	10.6589	10.7804	10.7012	10.6632
O95071	UBR5	E3 ubiquitin-protein ligase UBR5	UBR5_HUMAN	TRUE	100	0.0615141	15.4803	42208.8	42194.5	41243.9	45892.3	47761.5	45444.3	45796.8	45222.2	44503.4	15.3653	15.3648	15.3319	15.486	15.5436	15.4718	15.483	15.4647	15.4416
O95072	REC8	Meiotic recombination protein REC8 homolog	REC8_HUMAN	TRUE	94.4	0.342598	12.2492	4908.09	4883.13	4507.99	4833.44	4491.41	4422.05	7223.8	7488.6	NaN	12.2609	12.2536	12.1383	12.2388	12.133	12.1105	12.8185	12.8705	NaN
O95081	AGFG2	Arf-GAP domain and FG repeat-containing protein 2	AGFG2_HUMAN	TRUE	100	0.303531	13.8434	19223.3	19899.4	22103.2	21853.4	21374.4	21732.1	12313.7	10513.1	10006.8	14.2306	14.2804	14.432	14.4156	14.3836	14.4075	13.588	13.3599	13.2887
O95084	PRSS23	Serine protease 23	PRS23_HUMAN	FALSE	44.4	0.369044	12.7084	NaN	NaN	4165.34	NaN	NaN	NaN	7295.16	6600.81	5813.75	NaN	NaN	12.0242	NaN	NaN	NaN	12.8327	12.6884	12.5053
O95104	SCAF4	SR-related and CTD-associated factor 4	SCAF4_HUMAN	TRUE	100	0.118109	14.4793	22498.6	22759.5	20136.7	19099	18061.3	23262.2	28091.5	25831.2	28559.5	14.4575	14.4742	14.2975	14.2212	14.1406	14.5057	14.7778	14.6568	14.8017
O95139	NDUFB6	NADH dehydrogenase [ubiquinone] 1 beta subcomplex subunit 6	NDUB6_HUMAN	TRUE	100	0.227266	13.9094	19327.9	17892.5	16640.8	19976.4	18830	18218.1	11788.2	10708.4	11410	14.2384	14.1271	14.0224	14.286	14.2007	14.1531	13.5251	13.3865	13.478
O95140	MFN2	Mitofusin-2	MFN2_HUMAN	TRUE	100	0.226128	13.9937	11006.9	12597.1	12109.9	14940	15867.7	15252.5	15826.5	17534.8	17427.6	13.4261	13.6208	13.5639	13.8669	13.9538	13.8968	13.9501	14.0979	14.0891
O95147	DUSP14	Dual specificity protein phosphatase 14	DUS14_HUMAN	TRUE	100	0.325264	13.4889	14748.8	14808.8	11226.7	10139.2	6723.06	11638	8110.1	6732.46	8578.04	13.8483	13.8542	13.4547	13.3077	12.7149	13.5066	12.9855	12.7169	13.0664
O95149	SNUPN	Snurportin-1	SPN1_HUMAN	TRUE	100	0.270437	11.6687	2937.87	3045.1	3501.48	2189.87	2397.17	2254.29	3588.28	3586.31	3547.31	11.5206	11.5723	11.7737	11.0966	11.2271	11.1385	11.8091	11.8083	11.7925
O95154	AKR7A3	Aflatoxin B1 aldehyde reductase member 3	ARK73_HUMAN	TRUE	77.8	0.724003	10.2358	708.563	1097.5	NaN	1916.74	1629.6	1668.76	2739.02	3257.79	3947.64	9.46875	10.1	NaN	10.9044	10.6703	10.7046	11.4194	11.6697	11.9468
O95155	UBE4B	Ubiquitin conjugation factor E4 B	UBE4B_HUMAN	TRUE	100	0.150087	13.344	10912.6	10744.5	12955.8	9796.29	10963.9	12216	8839.89	8999.07	9509.84	13.4137	13.3913	13.6613	13.258	13.4205	13.5765	13.1098	13.1356	13.2152
O95159	ZFPL1	Zinc finger protein-like 1	ZFPL1_HUMAN	TRUE	100	0.119938	13.9183	15277.9	15528.6	13445.2	14234.4	13758.1	14430.8	16940.8	16783.4	16657.5	13.8992	13.9226	13.7148	13.7971	13.748	13.8169	14.0482	14.0347	14.0239
O95163	ELP1	Elongator complex protein 1	ELP1_HUMAN	TRUE	100	0.123867	14.9398	32903.7	32167	33432.6	27630.9	27844.6	27655.3	25108.9	25599.4	25390.7	15.006	14.9733	15.029	14.754	14.7651	14.7553	14.6159	14.6438	14.632
O95164	UBL3	Ubiquitin-like protein 3	UBL3_HUMAN	FALSE	50	0.336293	10.7233	NaN	NaN	NaN	NaN	NaN	NaN	1237.34	1283.56	1035.86	NaN	NaN	NaN	NaN	NaN	NaN	10.273	10.3259	10.0166
O95166	GABARAP	Gamma-aminobutyric acid receptor-associated protein	GBRAP_HUMAN	TRUE	100	0.366499	10.9577	1636.83	2097.76	2824.69	1033.38	1401.28	1092.3	923.22	1175.44	1373.59	10.6767	11.0346	11.4639	10.0131	10.4525	10.0932	9.85053	10.199	10.4237
O95167	NDUFA3	NADH dehydrogenase [ubiquinone] 1 alpha subcomplex subunit 3	NDUA3_HUMAN	TRUE	100	0.215189	13.0147	6336.6	7378.11	9176.34	10885.1	9685.41	9165.05	9454.78	11362.3	9003.18	12.6295	12.849	13.1637	13.4101	13.2416	13.1619	13.2068	13.472	13.1362
O95168	NDUFB4	NADH dehydrogenase [ubiquinone] 1 beta subcomplex subunit 4	NDUB4_HUMAN	TRUE	100	0.157067	15.0239	34626.6	32579.5	33729.3	42720.4	45605.4	44587.9	30886.8	32439.3	33117.1	15.0796	14.9917	15.0417	15.3826	15.4769	15.4444	14.9147	14.9855	15.0153
O95169	NDUFB8	NADH dehydrogenase [ubiquinone] 1 beta subcomplex subunit 8, mitochondrial	NDUB8_HUMAN	TRUE	100	0.155034	15.0686	35791.6	33734.5	32797.5	45996.4	46307.2	44960.6	33689.9	32507.1	34635.2	15.1273	15.0419	15.0013	15.4892	15.4989	15.4564	15.04	14.9885	15.08
O95171	SCEL	Sciellin	SCEL_HUMAN	TRUE	100	0.368309	14.261	18276.5	18805.7	17755.3	14240.4	13875.7	14001.2	12683.2	12311.2	11994.9	14.1577	14.1989	14.116	13.7977	13.7603	13.7733	13.6306	13.5877	13.5501
O95178	NDUFB2	NADH dehydrogenase [ubiquinone] 1 beta subcomplex subunit 2, mitochondrial	NDUB2_HUMAN	TRUE	100	0.326057	14.5198	28526.8	26880.5	27824.4	41774.1	36888.8	39974.7	21384.1	23907.1	23005.8	14.8	14.7143	14.7641	15.3503	15.1709	15.2868	14.3843	14.5451	14.4897
O95182	NDUFA7	NADH dehydrogenase [ubiquinone] 1 alpha subcomplex subunit 7	NDUA7_HUMAN	TRUE	100	0.263757	11.4152	2488.77	2619.94	2994.39	4168.24	3922.27	3710.82	3731.71	3052.71	3806.19	11.2812	11.3553	11.548	12.0252	11.9375	11.8575	11.8656	11.5759	11.8941
O95197	RTN3	Reticulon-3	RTN3_HUMAN	TRUE	100	0.126775	16.4553	100210	101117	99990.8	94902.6	94744.7	100406	86232.6	91988.2	92580.1	16.6127	16.6257	16.6095	16.5342	16.5318	16.6155	16.3959	16.4892	16.4984
O95202	LETM1	Mitochondrial proton/calcium exchanger protein	LETM1_HUMAN	TRUE	100	0.112283	16.5795	90485.2	92977.7	94303.3	104759	107983	102088	115577	112430	112088	16.4654	16.5046	16.525	16.6767	16.7204	16.6395	16.8185	16.7787	16.7743
O95208	EPN2	Epsin-2	EPN2_HUMAN	TRUE	100	0.218933	11.5586	3339.83	3950.12	3034.14	3405.48	4622.74	4017.74	2346.89	2346.35	2125.27	11.7056	11.9477	11.5671	11.7336	12.1745	11.9722	11.1965	11.1962	11.0534
O95210	STBD1	Starch-binding domain-containing protein 1	STBD1_HUMAN	TRUE	100	0.352427	12.4336	3809.04	3835.31	5087.66	4219.69	3966.66	3597.5	8288.92	8984.03	9242.22	11.8952	11.9051	12.3128	12.0429	11.9537	11.8128	13.017	13.1331	13.174
O95218	ZRANB2	Zinc finger Ran-binding domain-containing protein 2	ZRAB2_HUMAN	TRUE	100	0.112754	14.1113	15342.3	16567.8	15908.5	19354.9	21051.7	19423.5	20614.1	20779	20603.9	13.9052	14.0161	13.9575	14.2404	14.3616	14.2455	14.3313	14.3428	14.3306
O95219	SNX4	Sorting nexin-4	SNX4_HUMAN	TRUE	100	0.0926401	13.4735	11008.3	11368.6	12660.4	10588.7	10167.3	10193.5	10938.9	10941	11046.7	13.4263	13.4728	13.628	13.3702	13.3116	13.3154	13.4172	13.4175	13.4313
O95229	ZWINT	ZW10 interactor	ZWINT_HUMAN	TRUE	100	0.470708	11.3607	2278.16	1695.35	1398.99	1626.96	2554.12	2014.06	3564.49	3409.46	3266.1	11.1537	10.7274	10.4502	10.668	11.3186	10.9759	11.7995	11.7353	11.6734
O95232	LUC7L3	Luc7-like protein 3	LC7L3_HUMAN	TRUE	100	0.0614359	14.5939	23256.3	23759.6	23915.7	22519.3	24091.1	22236.5	23963.9	25677.5	25564.7	14.5053	14.5362	14.5457	14.4589	14.5562	14.4406	14.5486	14.6482	14.6419
O95235	KIF20A	Kinesin-like protein KIF20A	KI20A_HUMAN	TRUE	100	0.460607	13.7953	11023.4	8954.21	11711.1	27512.5	27160.2	29817.9	19253.7	19736.3	21915.1	13.4283	13.1284	13.5156	14.7478	14.7292	14.8639	14.2328	14.2686	14.4196
O95239	KIF4A	Chromosome-associated kinesin KIF4A	KIF4A_HUMAN	TRUE	100	0.189059	14.2852	15938.7	16635	16755.3	20966.7	22160.3	21643	24056.2	25306	25047	13.9602	14.0219	14.0323	14.3558	14.4357	14.4016	14.5541	14.6272	14.6124
O95243	MBD4	Methyl-CpG-binding domain protein 4	MBD4_HUMAN	TRUE	88.9	0.533404	10.1649	931.442	592.181	638.544	1954.94	1834.2	1626.32	2627.36	2410.56	2227.63	9.86332	9.20989	9.31864	10.9329	10.8409	10.6674	11.3594	11.2352	11.1213
O95248	SBF1	Myotubularin-related protein 5	MTMR5_HUMAN	TRUE	100	0.298096	13.4187	16495.5	17118.1	17269.1	13768.5	14239.9	14489.7	10581.8	11206.9	11069.5	14.0098	14.0632	14.0759	13.7491	13.7976	13.8227	13.3693	13.4521	13.4343
O95249	GOSR1	Golgi SNAP receptor complex member 1	GOSR1_HUMAN	TRUE	100	0.17061	13.714	11105.7	11229.6	13295.2	10636.7	12464.3	10425.5	12003.8	13921.2	12823	13.439	13.455	13.6986	13.3768	13.6055	13.3478	13.5512	13.765	13.6464
O95251	KAT7	Histone acetyltransferase KAT7	KAT7_HUMAN	TRUE	100	0.177289	12.4035	4987.36	5085.07	4373.87	5442.27	6531.39	5071.96	5784.99	4978.43	5256.91	12.2841	12.3121	12.0947	12.41	12.6732	12.3083	12.4981	12.2815	12.36
O95260	ATE1	Arginyl-tRNA--protein transferase 1	ATE1_HUMAN	TRUE	100	0.141633	12.4381	4950.57	5689.71	5707.41	6383.16	6223.23	7390.03	6283.3	5274	5181.32	12.2734	12.4741	12.4786	12.6401	12.6034	12.8514	12.6173	12.3647	12.3391
O95271	TNKS	Poly [ADP-ribose] polymerase tankyrase-1	TNKS1_HUMAN	FALSE	33.3	0.299335	11.0214	NaN	NaN	NaN	NaN	NaN	NaN	NaN	NaN	NaN	NaN	NaN	NaN	NaN	NaN	NaN	NaN	NaN	NaN
O95273	CCNDBP1	Cyclin-D1-binding protein 1	CCDB1_HUMAN	TRUE	100	0.465729	11.8933	2155.51	2357.64	1713.36	6387.02	7017.69	6982.77	7710.05	5579.88	6443.28	11.0738	11.2031	10.7426	12.6409	12.7768	12.7696	12.9125	12.446	12.6536
O95274	LYPD3	Ly6/PLAUR domain-containing protein 3	LYPD3_HUMAN	TRUE	38.9	0.482709	9.81918	1611.54	1622.72	1418.52	NaN	184.675	NaN	NaN	NaN	NaN	10.6542	10.6642	10.4702	NaN	7.52884	NaN	NaN	NaN	NaN
O95292	VAPB	Vesicle-associated membrane protein-associated protein B/C	VAPB_HUMAN	TRUE	100	0.0672256	16.2737	79493.4	80001.5	78839.2	73301.1	75312.1	72890.6	80857.5	81901	79628	16.2785	16.2877	16.2666	16.1615	16.2006	16.1534	16.3031	16.3216	16.281
O95295	SNAPIN	SNARE-associated protein Snapin	SNAPN_HUMAN	TRUE	100	0.163593	13.1818	9417.3	9803.09	10088.9	9528.44	9084.46	9372.84	6767.17	8526.26	8076.28	13.2011	13.259	13.3005	13.218	13.1492	13.1943	12.7243	13.0577	12.9795
O95297	MPZL1	Myelin protein zero-like protein 1	MPZL1_HUMAN	TRUE	100	0.378265	12.3972	4388.96	5283.18	5100.49	2753.12	2657.68	2831.85	6992.6	6605.91	6548.86	12.0997	12.3672	12.3164	11.4269	11.376	11.4675	12.7716	12.6895	12.677
O95298	NDUFC2	NADH dehydrogenase [ubiquinone] 1 subunit C2	NDUC2_HUMAN	TRUE	100	0.178828	13.8027	11881.7	12748.5	11478.2	14786.7	14593.3	15110.4	14618	14150.6	14088.9	13.5365	13.638	13.4866	13.852	13.833	13.8833	13.8355	13.7886	13.7823
O95299	NDUFA10	NADH dehydrogenase [ubiquinone] 1 alpha subcomplex subunit 10, mitochondrial	NDUAA_HUMAN	TRUE	100	0.160516	15.2116	37830.8	43078.5	41148	46439.1	47075.2	50083.9	43694	41393.9	40924.3	15.2073	15.3947	15.3285	15.5031	15.5227	15.6121	15.4151	15.3371	15.3207
O95302	FKBP9	Peptidyl-prolyl cis-trans isomerase FKBP9	FKBP9_HUMAN	TRUE	100	0.192364	15.8691	46193.4	47768.5	45768.1	67784.7	62008.1	67183.3	83605.8	80551.3	82627.6	15.4954	15.5438	15.4821	16.0487	15.9202	16.0358	16.3513	16.2976	16.3343
O95336	PGLS	6-phosphogluconolactonase	6PGL_HUMAN	TRUE	100	0.0683087	16.4008	84561.5	84066.4	80300.6	89754.3	89051.2	84190.6	92480.3	88587.6	85923	16.3677	16.3592	16.2931	16.4537	16.4423	16.3614	16.4969	16.4348	16.3908
O95347	SMC2	Structural maintenance of chromosomes protein 2	SMC2_HUMAN	TRUE	100	0.105669	14.4264	19469.9	19798	18991.8	21618.2	22438.7	21812.8	23909.9	23844.5	23369.9	14.249	14.2731	14.2131	14.4	14.4537	14.4129	14.5453	14.5414	14.5124
O95352	ATG7	Ubiquitin-like modifier-activating enzyme ATG7	ATG7_HUMAN	TRUE	100	0.104933	13.7404	14518.2	14769.6	15826.7	12137	11488.9	12540.3	13975.7	12463.2	11121	13.8256	13.8503	13.9501	13.5671	13.4879	13.6143	13.7706	13.6054	13.441
O95359	TACC2	Transforming acidic coiled-coil-containing protein 2	TACC2_HUMAN	TRUE	100	0.377463	13.2422	7894.83	7531	8007.33	8984.03	6868.03	6938.93	11961.1	9798.96	9711.01	12.9467	12.8786	12.9671	13.1331	12.7457	12.7605	13.5461	13.2584	13.2454
O95361	TRIM16	Tripartite motif-containing protein 16	TRI16_HUMAN	TRUE	100	0.364737	15.828	36429.1	37001.1	39387.1	46760.1	46613.1	47289.1	53632.4	53400.9	54454.8	15.1528	15.1753	15.2654	15.513	15.5084	15.5292	15.7108	15.7046	15.7328
O95363	FARS2	Phenylalanine--tRNA ligase, mitochondrial	SYFM_HUMAN	TRUE	100	0.111411	13.2997	11794.8	11867.9	11479.3	9814.8	11454.4	11618.6	10509.5	10322.1	10185.5	13.5259	13.5348	13.4867	13.2607	13.4836	13.5042	13.3594	13.3335	13.3142
O95365	ZBTB7A	Zinc finger and BTB domain-containing protein 7A	ZBT7A_HUMAN	TRUE	94.4	0.420383	11.207	2276.18	2044.06	2799.99	5741.43	2815.12	NaN	3270.12	1067.61	2383.67	11.1524	10.9972	11.4512	12.4872	11.459	NaN	11.6751	10.0602	11.219
O95372	LYPLA2	Acyl-protein thioesterase 2	LYPA2_HUMAN	TRUE	100	0.21335	15.8785	54468.4	59678.7	59861.6	55420.6	50627.3	47941	87369.2	86661.3	88511.4	15.7331	15.8649	15.8693	15.7581	15.6276	15.549	16.4148	16.4031	16.4336
O95373	IPO7	Importin-7	IPO7_HUMAN	TRUE	100	0.133529	16.7172	92490.9	88700.1	90730.6	97948.1	94526.2	96706.8	129501	129689	126834	16.497	16.4366	16.4693	16.5797	16.5284	16.5613	16.9826	16.9847	16.9526
O95376	ARIH2	E3 ubiquitin-protein ligase ARIH2	ARI2_HUMAN	TRUE	100	0.073363	13.8667	16498.1	16896	16169.5	15773.3	13748.5	13093.7	14185.5	13619.2	13362.6	14.01	14.0444	13.981	13.9452	13.747	13.6766	13.7921	13.7334	13.7059
O95379	TNFAIP8	Tumor necrosis factor alpha-induced protein 8	TFIP8_HUMAN	TRUE	100	0.201176	13.5872	12155.7	10195.9	10130.5	12761.9	10807.7	12448.8	11670.1	11245.4	11321.8	13.5693	13.3157	13.3064	13.6396	13.3998	13.6037	13.5105	13.457	13.4668
O95391	SLU7	Pre-mRNA-splicing factor SLU7	SLU7_HUMAN	TRUE	100	0.150454	12.4686	5205.26	5631.31	5943.06	5938.76	4675.3	7035.08	5387.75	6649.87	5237.88	12.3458	12.4593	12.537	12.5359	12.1908	12.7804	12.3955	12.6991	12.3548
O95394	PGM3	Phosphoacetylglucosamine mutase	AGM1_HUMAN	TRUE	100	0.0891563	14.9626	34398.2	36041.2	35393.8	37895.1	35176.3	35431.2	29381.7	28844.1	29653.9	15.07	15.1374	15.1112	15.2097	15.1023	15.1127	14.8426	14.816	14.8559
O95395	GCNT3	Beta-1,3-galactosyl-O-glycosyl-glycoprotein beta-1,6-N-acetylglucosaminyltransferase 3	GCNT3_HUMAN	FALSE	33.3	0.442272	9.61896	NaN	NaN	NaN	NaN	NaN	NaN	NaN	NaN	NaN	NaN	NaN	NaN	NaN	NaN	NaN	NaN	NaN	NaN
O95396	MOCS3	Adenylyltransferase and sulfurtransferase MOCS3	MOCS3_HUMAN	TRUE	100	0.145457	14.112	20305	19937.5	19649.2	17770	15787.6	14201.7	22664.2	22088.5	21765.6	14.3096	14.2832	14.2622	14.1172	13.9465	13.7938	14.4681	14.431	14.4098
O95400	CD2BP2	CD2 antigen cytoplasmic tail-binding protein 2	CD2B2_HUMAN	TRUE	100	0.192743	14.9771	32849.4	31120.3	31461.1	39326.9	42286.5	41874.3	35096	35271.5	35940.4	15.0036	14.9256	14.9413	15.2632	15.3679	15.3538	15.099	15.1062	15.1333
O95425	SVIL	Supervillin	SVIL_HUMAN	TRUE	100	0.216823	14.2267	17209	17716.1	18063.7	16268	14360	15291.8	16757.5	16381.9	16579.1	14.0709	14.1128	14.1408	13.9898	13.8098	13.9005	14.0325	13.9998	14.0171
O95429	BAG4	BAG family molecular chaperone regulator 4	BAG4_HUMAN	TRUE	100	0.251129	12.1493	6103.85	6210.76	5179.15	4612.32	3809.38	4122.72	3407.69	2964.59	2814.29	12.5755	12.6006	12.3385	12.1713	11.8953	12.0094	11.7346	11.5336	11.4586
O95433	AHSA1	Activator of 90 kDa heat shock protein ATPase homolog 1	AHSA1_HUMAN	TRUE	100	0.18284	17.3653	139852	145492	139971	141566	139152	134097	178964	177249	174413	17.0935	17.1506	17.0948	17.1111	17.0863	17.0329	17.4493	17.4354	17.4121
O95445	APOM	Apolipoprotein M	APOM_HUMAN	TRUE	100	0.474743	12.6432	5024.99	4080.08	3489.49	10804.1	10064.4	9361.44	12367.4	12564.5	12357.9	12.2949	11.9944	11.7688	13.3993	13.297	13.1925	13.5943	13.6171	13.5931
O95453	PARN	Poly(A)-specific ribonuclease PARN	PARN_HUMAN	TRUE	100	0.118083	14.2135	20458.1	21244.3	20284.8	20211.9	20148.3	19241.3	14218.6	14531.4	14462	14.3204	14.3748	14.3081	14.3029	14.2984	14.2319	13.7955	13.8269	13.82
O95456	PSMG1	Proteasome assembly chaperone 1	PSMG1_HUMAN	TRUE	100	0.149194	14.6205	25701.2	25923.2	25261.5	25448.6	26615.6	21871	19977.5	19335.6	19826	14.6495	14.662	14.6247	14.6353	14.7	14.4167	14.2861	14.239	14.2751
O95461	LARGE1	Xylosyl- and glucuronyltransferase LARGE1	LARG1_HUMAN	TRUE	100	0.303403	11.0921	2964.08	2133.41	2324.49	2732.44	2068.75	2681.34	2749.18	2033.81	2028.75	11.5334	11.0589	11.1827	11.416	11.0145	11.3887	11.4248	10.99	10.9864
O95470	SGPL1	Sphingosine-1-phosphate lyase 1	SGPL1_HUMAN	TRUE	100	0.0705344	17.2994	143751	150076	153114	183111	173560	188239	154265	155702	159200	17.1332	17.1953	17.2243	17.4824	17.4051	17.5222	17.2351	17.2484	17.2805
O95471	CLDN7	Claudin-7	CLD7_HUMAN	TRUE	83.3	0.63805	12.4785	1360.49	1356.12	955.458	NaN	NaN	NaN	10449.1	13969.7	12748	10.4099	10.4053	9.90005	NaN	NaN	NaN	13.3511	13.77	13.638
O95476	CTDNEP1	CTD nuclear envelope phosphatase 1	CNEP1_HUMAN	TRUE	100	0.427731	11.0805	1516.03	2051.79	2191.26	1391.9	444.838	1305.07	3551.03	3306.25	2006.91	10.5661	11.0027	11.0975	10.4428	8.79714	10.3499	11.794	11.691	10.9708
O95478	NSA2	Ribosome biogenesis protein NSA2 homolog	NSA2_HUMAN	TRUE	100	0.557156	13.8	24821.2	23351.1	24427.2	6874.88	8339.98	7492.14	2258.71	2010.54	3190.14	14.5993	14.5112	14.5762	12.7471	13.0258	12.8712	11.1413	10.9734	11.6394
O95479	H6PD	GDH/6PGL endoplasmic bifunctional protein	G6PE_HUMAN	TRUE	100	0.122742	12.9286	7920.39	7112.82	7555.2	8602.03	9215.96	8869.27	8598.06	8736.5	8630.95	12.9514	12.7962	12.8833	13.0705	13.1699	13.1146	13.0698	13.0928	13.0753
O95486	SEC24A	Protein transport protein Sec24A	SC24A_HUMAN	TRUE	100	0.0364382	15.2175	39326.2	38438.7	40336.6	35789.8	37878	39511.6	37337.3	39884.5	39089	15.2632	15.2303	15.2998	15.1273	15.2091	15.27	15.1883	15.2835	15.2545
O95487	SEC24B	Protein transport protein Sec24B	SC24B_HUMAN	TRUE	100	0.118202	15.674	47815.4	48201.4	49590.8	43163.3	45488.3	47563.5	51155.2	52984.9	51378.1	15.5452	15.5568	15.5978	15.3975	15.4732	15.5376	15.6426	15.6933	15.6489
O95503	CBX6	Chromobox protein homolog 6	CBX6_HUMAN	FALSE	22.2	0.262199	9.09533	447.572	564.738	766.139	NaN	NaN	NaN	NaN	NaN	NaN	8.80597	9.14144	9.58146	NaN	NaN	NaN	NaN	NaN	NaN
O95551	TDP2	Tyrosyl-DNA phosphodiesterase 2	TYDP2_HUMAN	TRUE	100	0.236708	12.1488	5507.69	6129.14	5713.68	4636.62	4990.44	5053.17	3210.8	2951.09	2875.23	12.4272	12.5815	12.4802	12.1789	12.285	12.303	11.6487	11.527	11.4895
O95562	SFT2D2	Vesicle transport protein SFT2B	SFT2B_HUMAN	TRUE	100	0.431924	10.2961	1576.72	1237.19	1545.42	831.849	705.304	601.489	1898.75	1916.06	2093.8	10.6227	10.2729	10.5938	9.70018	9.4621	9.2324	10.8908	10.9039	11.0319
O95563	MPC2	Mitochondrial pyruvate carrier 2	MPC2_HUMAN	TRUE	100	0.191223	12.8221	8442.41	8090.61	7731.95	7267.92	6524.78	6858.7	7370.61	6621.91	6149.3	13.0434	12.982	12.9166	12.8273	12.6717	12.7437	12.8476	12.693	12.5862
O95571	ETHE1	Persulfide dioxygenase ETHE1, mitochondrial	ETHE1_HUMAN	TRUE	100	0.321039	17.1501	187720	196110	191556	231306	228287	230982	146050	142383	155208	17.5182	17.5813	17.5474	17.8194	17.8005	17.8174	17.1561	17.1194	17.2438
O95573	ACSL3	Fatty acid CoA ligase Acsl3	ACSL3_HUMAN	TRUE	100	0.398531	17.1348	181721	184081	185144	170652	172111	173010	98514.9	99243	100352	17.4714	17.49	17.4983	17.3807	17.393	17.4005	16.5881	16.5987	16.6147
O95602	POLR1A	DNA-directed RNA polymerase I subunit RPA1	RPA1_HUMAN	TRUE	100	0.453256	11.9985	6227.68	6304.46	6176.76	2065.69	2350.87	2559.33	1383.5	1475.47	1392.35	12.6045	12.6222	12.5926	11.0124	11.199	11.3216	10.4341	10.527	10.4433
O95619	YEATS4	YEATS domain-containing protein 4	YETS4_HUMAN	TRUE	100	0.152424	12.0095	3354.79	4851.34	4147.44	4061.46	4078.66	3183.46	3147.32	4428.02	3486.05	11.712	12.2442	12.018	11.9878	11.9939	11.6364	11.6199	12.1124	11.7674
O95625	ZBTB11	Zinc finger and BTB domain-containing protein 11	ZBT11_HUMAN	TRUE	100	0.32464	11.954	4802.34	4311.09	5159.63	7347.31	6206.12	6028.82	3720.45	3706.09	4116.18	12.2295	12.0738	12.3331	12.843	12.5995	12.5577	11.8613	11.8557	12.0071
O95628	CNOT4	CCR4-NOT transcription complex subunit 4	CNOT4_HUMAN	TRUE	100	0.172767	12.2324	5673.83	5207.54	5513.94	4916.52	3237.72	3449.89	4242.61	3710.29	3892.86	12.4701	12.3464	12.4289	12.2634	11.6608	11.7523	12.0507	11.8573	11.9266
O95630	STAMBP	STAM-binding protein	STABP_HUMAN	TRUE	100	0.0862778	14.4847	24161.7	23976.8	24345.6	20136.3	20320.8	19736.3	24603.2	25870.2	23847.1	14.5604	14.5494	14.5714	14.2975	14.3107	14.2686	14.5866	14.659	14.5415
O95631	NTN1	Netrin-1	NET1_HUMAN	TRUE	50	0.397899	10.7709	894.302	NaN	1299.81	1976.23	2681.89	1693.7	1872.13	1267.74	1847.41	9.80462	NaN	10.3441	10.9485	11.389	10.726	10.8705	10.308	10.8513
O95633	FSTL3	Follistatin-related protein 3	FSTL3_HUMAN	TRUE	100	0.569245	13.4955	3764.61	3448.75	3963.25	15843.9	16134.1	16492.2	21915.3	22918.5	21641.7	11.8783	11.7519	11.9525	13.9516	13.9778	14.0095	14.4196	14.4842	14.4015
O95639	CPSF4	Cleavage and polyadenylation specificity factor subunit 4	CPSF4_HUMAN	TRUE	100	0.0980656	13.6381	11443.6	12861.8	12281.9	12971.6	11207.3	11080.2	14828.6	15087	12215	13.4823	13.6508	13.5842	13.6631	13.4522	13.4357	13.8561	13.881	13.5764
O95671	ASMTL	Probable bifunctional dTTP/UTP pyrophosphatase/methyltransferase protein	ASML_HUMAN	TRUE	100	0.783125	13.3671	32039.7	31119.4	32167.8	27545.5	29091.6	29152.6	3899.05	4058.47	4483.05	14.9676	14.9255	14.9733	14.7495	14.8283	14.8313	11.9289	11.9867	12.1303
O95674	CDS2	Phosphatidate cytidylyltransferase 2	CDS2_HUMAN	TRUE	100	0.0932603	12.6407	6679.39	6671.56	7490.45	7452.67	6485.78	7073.07	6730.08	6233.62	6446.35	12.7055	12.7038	12.8708	12.8635	12.6631	12.7881	12.7164	12.6059	12.6543
O95678	SWISS-PROT:O95678	Tax_Id=9606 Gene_Symbol=KRT75 Keratin, type II cytoskeletal 75		TRUE	100	0.230256	12.2072	6481.86	4664.14	5300.82	2639.14	2163.31	4305.13	4372.62	4971.48	5485.96	12.6622	12.1874	12.372	11.3659	11.079	12.0718	12.0943	12.2795	12.4215
O95684	CEP43	Centrosomal protein 43	CEP43_HUMAN	TRUE	100	0.233491	13.9512	13434.5	13797.2	13841.6	12401.5	11595.5	13362.7	21116.2	20039	20767.2	13.7137	13.7521	13.7567	13.5982	13.5013	13.7059	14.3661	14.2905	14.342
O95696	BRD1	Bromodomain-containing protein 1	BRD1_HUMAN	TRUE	100	0.229106	12.2504	4896.28	4134.93	4099.53	5720.71	5531.69	4994.81	3692.58	3628.55	3325.18	12.2575	12.0136	12.0012	12.482	12.4335	12.2862	11.8504	11.8252	11.6992
O95707	POP4	Ribonuclease P protein subunit p29	RPP29_HUMAN	TRUE	100	0.148801	12.8206	7261.76	7131.64	7994.32	7232.52	7966.9	7616.95	5687.65	4570.6	5273.59	12.8261	12.8	12.9648	12.8203	12.9598	12.895	12.4736	12.1582	12.3646
O95714	HERC2	E3 ubiquitin-protein ligase HERC2	HERC2_HUMAN	TRUE	100	0.109271	13.1654	9181.09	8994.43	9442.22	10632.8	11552.1	10306.1	8166.85	7600.46	7361.25	13.1645	13.1348	13.2049	13.3762	13.4959	13.3312	12.9956	12.8919	12.8457
O95716	RAB3D	Ras-related protein Rab-3D	RAB3D_HUMAN	TRUE	100	0.35733	14.6154	40465.5	40504	43579.6	31145.6	29947.6	34523.4	13211	14444	12570.2	15.3044	15.3058	15.4114	14.9267	14.8702	15.0753	13.6895	13.8182	13.6177
O95721	SNAP29	Synaptosomal-associated protein 29	SNP29_HUMAN	TRUE	100	0.294009	14.326	31758.8	30148.9	30363.6	24091.9	29704.9	29321.3	15680.2	14740	14283.9	14.9549	14.8798	14.8901	14.5563	14.8584	14.8397	13.9367	13.8474	13.8021
O95747	OXSR1	Serine/threonine-protein kinase OSR1	OXSR1_HUMAN	TRUE	100	0.089446	15.4283	40440	42757.9	42887.8	48436.2	46393.3	44363.1	51713.1	50979	51359.1	15.3035	15.3839	15.3883	15.5638	15.5016	15.4371	15.6582	15.6376	15.6483
O95749	GGPS1	Geranylgeranyl pyrophosphate synthase	GGPPS_HUMAN	TRUE	100	0.115715	13.9846	20528.5	18134.6	17552.9	15772.5	14570.2	14567.8	19000.7	17450.8	16916.8	14.3253	14.1465	14.0994	13.9451	13.8307	13.8305	14.2138	14.091	14.0462
O95757	HSPA4L	Heat shock 70 kDa protein 4L	HS74L_HUMAN	TRUE	100	0.150382	15.7862	50394.3	48472.7	48492.5	52323.9	50792.6	50923	62327.1	62764.9	63555	15.621	15.5649	15.5655	15.6752	15.6323	15.636	15.9276	15.9377	15.9557
O95758	PTBP3	Polypyrimidine tract-binding protein 3	PTBP3_HUMAN	TRUE	100	0.0715168	15.505	44443.4	43669.4	43277.8	45271.5	47844	46990.4	43521.9	47340.3	44183.1	15.4397	15.4143	15.4013	15.4663	15.546	15.5201	15.4095	15.5308	15.4312
O95777	LSM8	U6 snRNA-associated Sm-like protein LSm8	LSM8_HUMAN	TRUE	100	0.16385	15.5767	39626	42342.2	47101.5	35092	35697.2	37628.9	49955.4	52795.3	56475.8	15.2742	15.3698	15.5235	15.0989	15.1235	15.1996	15.6084	15.6881	15.7853
O95782	AP2A1	AP-2 complex subunit alpha-1	AP2A1_HUMAN	TRUE	100	0.101721	16.3521	91576.6	97010.7	93917.6	85826.6	91050.4	91150.3	88437.4	89559.6	90302.6	16.4827	16.5659	16.5191	16.3891	16.4744	16.476	16.4324	16.4506	16.4625
O95785	WIZ	Protein Wiz	WIZ_HUMAN	TRUE	100	0.16219	12.5836	5327.1	6391.25	6382.63	8380.45	7352.55	6264.64	5430.89	5126.16	5166.19	12.3791	12.6419	12.6399	13.0328	12.844	12.613	12.407	12.3237	12.3349
O95786	RIGI	Antiviral innate immune response receptor RIG-I	RIGI_HUMAN	TRUE	100	0.250849	13.7729	11541.6	11543.9	11546.7	16972.4	14609.1	14309.4	19862	18724.2	20235.4	13.4946	13.4948	13.4952	14.0509	13.8346	13.8047	14.2777	14.1926	14.3046
O95793	STAU1	Double-stranded RNA-binding protein Staufen homolog 1	STAU1_HUMAN	TRUE	100	0.128115	16.0625	76717	82278	78562	59272.6	64948.7	61141.3	60404.5	61006.9	61388.8	16.2273	16.3282	16.2615	15.8551	15.987	15.8999	15.8824	15.8967	15.9057
O95801	TTC4	Tetratricopeptide repeat protein 4	TTC4_HUMAN	TRUE	100	0.255057	13.4523	12742	13037.5	12282.2	9863.07	8994.7	8358.8	7807.97	7113.76	7676.34	13.6373	13.6704	13.5843	13.2678	13.1349	13.0291	12.9307	12.7964	12.9062
O95807	TMEM50A	Transmembrane protein 50A	TM50A_HUMAN	TRUE	100	0.230872	13.0743	9954.55	9649.77	8548.09	7438.71	7144.5	7401.87	5557.08	6702.16	5595.89	13.2811	13.2363	13.0614	12.8608	12.8026	12.8537	12.4401	12.7104	12.4502
O95816	BAG2	BAG family molecular chaperone regulator 2	BAG2_HUMAN	TRUE	100	0.204665	14.2692	14159.9	14108	15287.6	15052.8	18176.3	17432.7	24521.1	24576.9	23701.6	13.7895	13.7842	13.9001	13.8777	14.1498	14.0895	14.5817	14.585	14.5327
O95817	BAG3	BAG family molecular chaperone regulator 3	BAG3_HUMAN	TRUE	100	0.69597	15.9945	41709.2	41866	43405.8	52288.8	51118.6	50572.8	91165.3	90717.9	87321.8	15.3481	15.3535	15.4056	15.6742	15.6416	15.6261	16.4762	16.4691	16.4141
O95819	MAP4K4	Mitogen-activated protein kinase kinase kinase kinase 4	M4K4_HUMAN	TRUE	100	0.210077	14.9589	27134.1	26769.7	26620.2	25750.5	26682.1	26671.3	38144.3	39853	40644.4	14.7278	14.7083	14.7002	14.6523	14.7036	14.703	15.2192	15.2824	15.3108
O95825	CRYZL1	Quinone oxidoreductase-like protein 1	QORL1_HUMAN	TRUE	100	0.234062	13.1374	12944.3	13281	13515.9	8542.83	8934.59	8870.93	6018.53	6180.39	6118.03	13.66	13.6971	13.7224	13.0605	13.1252	13.1149	12.5552	12.5935	12.5789
O95831	AIFM1	Apoptosis-inducing factor 1, mitochondrial	AIFM1_HUMAN	TRUE	100	0.191583	16.1823	80840.1	77025.4	79663.9	101001	105089	106319	70661.8	68650.5	67789.4	16.3028	16.233	16.2816	16.624	16.6813	16.698	16.1086	16.067	16.0488
O95833	CLIC3	Chloride intracellular channel protein 3	CLIC3_HUMAN	TRUE	100	0.446656	16.8823	113846	120384	121868	244752	243980	242297	90185.2	91638.1	88510.5	16.7967	16.8773	16.895	17.901	17.8964	17.8864	16.4606	16.4837	16.4336
O95834	EML2	Echinoderm microtubule-associated protein-like 2	EMAL2_HUMAN	TRUE	100	0.0735657	16.6505	103650	103490	100996	111543	108694	108221	114194	115295	114551	16.6614	16.6591	16.6239	16.7672	16.7299	16.7236	16.8011	16.815	16.8056
O95848	NUDT14	Uridine diphosphate glucose pyrophosphatase NUDT14	NUD14_HUMAN	TRUE	100	0.110556	12.36	4734.58	5900.68	5645.19	6004.98	5048.98	5181.64	4961.33	5619.02	4653.51	12.209	12.5267	12.4628	12.5519	12.3018	12.3392	12.2765	12.4561	12.1841
O95857	TSPAN13	Tetraspanin-13	TSN13_HUMAN	TRUE	100	0.284464	13.7307	16878.4	14866.7	17043	17216.2	18109	16456.6	18078.5	18584.2	17965.9	14.0429	13.8598	14.0569	14.0715	14.1444	14.0064	14.142	14.1818	14.133
O95858	TSPAN15	Tetraspanin-15	TSN15_HUMAN	TRUE	88.9	0.383896	10.7797	1900.36	1821.81	2015.92	1875.63	NaN	NaN	1736.97	1900.78	1702.81	10.8921	10.8312	10.9772	10.8732	NaN	NaN	10.7624	10.8924	10.7337
O95861	BPNT1	3'(2'),5'-bisphosphate nucleotidase 1	BPNT1_HUMAN	TRUE	100	0.109711	14.8721	35654.9	36318.1	35309.8	32069.5	32316.6	32410.9	25729	26314.2	27700.2	15.1218	15.1484	15.1078	14.9689	14.98	14.9842	14.6511	14.6836	14.7576
O95863	SNAI1	Zinc finger protein SNAI1	SNAI1_HUMAN	TRUE	72.2	0.723638	11.1684	1196.94	1284.78	1038.17	6191.81	6056.6	6636.65	2754.38	2794.97	2469.33	10.2251	10.3273	10.0198	12.5961	12.5643	12.6962	11.4275	11.4486	11.2699
O95865	DDAH2	N(G),N(G)-dimethylarginine dimethylaminohydrolase 2	DDAH2_HUMAN	TRUE	100	0.121321	16.8708	135281	139085	138843	134544	147209	140585	103342	105309	97417.8	17.0456	17.0856	17.0831	17.0377	17.1675	17.1011	16.6571	16.6843	16.5719
O95867	LY6G6C	Lymphocyte antigen 6 complex locus protein G6c	LY66C_HUMAN	TRUE	94.4	0.412211	11.0452	1974.5	1653.33	1922.5	1806.04	NaN	1912.24	2780.9	2511.36	2404.08	10.9473	10.6912	10.9088	10.8186	NaN	10.9011	11.4413	11.2943	11.2313
O95870	ABHD16A	Phosphatidylserine lipase ABHD16A	ABHGA_HUMAN	TRUE	100	0.0614412	14.2976	18234.7	19688.3	18925.8	20974.7	20668.9	22131	19368.1	19019.2	18488.7	14.1544	14.265	14.2081	14.3564	14.3352	14.4338	14.2414	14.2152	14.1744
O95873	C6orf47	Uncharacterized protein C6orf47	CF047_HUMAN	TRUE	100	0.168833	12.3673	7199.93	6279.39	5398.55	5776.34	5727.85	4315.22	5513.92	4935.19	4755.57	12.8138	12.6164	12.3984	12.4959	12.4838	12.0752	12.4289	12.2689	12.2154
O95881	TXNDC12	Thioredoxin domain-containing protein 12	TXD12_HUMAN	TRUE	100	0.100835	16.5516	100468	94201.5	100947	81612.7	118638	81830	99149.4	102857	97626.6	16.6164	16.5235	16.6232	16.3165	16.8562	16.3203	16.5973	16.6503	16.575
O95900	TRUB2	Pseudouridylate synthase TRUB2, mitochondrial	TRUB2_HUMAN	TRUE	83.3	0.380475	11.0024	2510.43	2479.33	2696.9	1800.03	NaN	1818.24	2004.4	2491.97	NaN	11.2937	11.2757	11.3971	10.8138	NaN	10.8283	10.969	11.2831	NaN
O95905	ECD	Protein ecdysoneless homolog	ECD_HUMAN	TRUE	100	0.340902	12.7284	9639.87	9162.91	10408	7105.94	6915.44	6064.78	2140.5	2713.83	2465.65	13.2348	13.1616	13.3454	12.7948	12.7556	12.5662	11.0637	11.4061	11.2678
O95926	SYF2	Pre-mRNA-splicing factor SYF2	SYF2_HUMAN	TRUE	100	0.173591	14.0603	17870	17746.2	20592	20980.1	18905.3	21916.6	12236.4	12801.1	12694.7	14.1253	14.1152	14.3298	14.3567	14.2065	14.4197	13.5789	13.644	13.6319
O95983	MBD3	Methyl-CpG-binding domain protein 3	MBD3_HUMAN	TRUE	100	0.103481	13.9651	14384.8	14050.7	13799	18871.1	19535	18054.6	17057.4	17582.1	16661.5	13.8123	13.7784	13.7523	14.2039	14.2538	14.1401	14.0581	14.1018	14.0242
O95985	TOP3B	DNA topoisomerase 3-beta-1	TOP3B_HUMAN	TRUE	100	0.150478	11.1396	2129.06	2270.32	2093.67	2775.6	2900.49	2995.32	2164.76	2583.33	2296.58	11.056	11.1487	11.0318	11.4386	11.5021	11.5485	11.08	11.335	11.1653
O95989	NUDT3	Diphosphoinositol polyphosphate phosphohydrolase 1	NUDT3_HUMAN	TRUE	100	0.11002	13.5151	10802.6	11357.4	10960.2	10748.6	11457.9	11471.8	12824.7	12481.5	12215.7	13.3991	13.4713	13.42	13.3919	13.4841	13.4858	13.6466	13.6075	13.5764
O95994	AGR2	Anterior gradient protein 2 homolog	AGR2_HUMAN	TRUE	83.3	0.281647	12.686	6944.33	7882.46	7023.66	9879.47	10389.3	9360.64	4312.97	4767.08	NaN	12.7616	12.9444	12.778	13.2702	13.3428	13.1924	12.0745	12.2189	NaN
O95997	PTTG1	Securin	PTTG1_HUMAN	FALSE	44.4	0.486315	12.6341	NaN	NaN	NaN	2215.63	NaN	4744.75	11533.9	12364.9	8921.14	NaN	NaN	NaN	11.1135	NaN	12.2121	13.4936	13.594	13.123
O95999	BCL10	B-cell lymphoma/leukemia 10	BCL10_HUMAN	TRUE	100	0.410745	12.5583	6346.97	6384.96	6908.32	7029.36	8989.7	7197.5	2280.8	2441.43	2082.62	12.6319	12.6405	12.7541	12.7792	13.1341	12.8133	11.1553	11.2535	11.0242
O96000	NDUFB10	NADH dehydrogenase [ubiquinone] 1 beta subcomplex subunit 10	NDUBA_HUMAN	TRUE	100	0.113746	14.8617	29270.6	29556	30234.1	31403.4	34093.3	33285.9	27045.3	28628.5	28058.7	14.8372	14.8512	14.8839	14.9386	15.0572	15.0226	14.7231	14.8052	14.7762
O96005	CLPTM1	Putative lipid scramblase CLPTM1	CLPT1_HUMAN	TRUE	100	0.168825	16.4802	107102	103365	110247	79136.7	82157.7	77979.3	108416	101309	107415	16.7086	16.6574	16.7504	16.2721	16.3261	16.2508	16.7262	16.6284	16.7128
O96006	ZBED1	E3 SUMO-protein ligase ZBED1	ZBED1_HUMAN	FALSE	50	0.357007	10.1452	NaN	NaN	NaN	NaN	NaN	567.39	977.941	1266.41	1515.21	NaN	NaN	NaN	NaN	NaN	9.1482	9.9336	10.3065	10.5653
O96007	MOCS2	Molybdopterin synthase catalytic subunit	MOC2B_HUMAN	TRUE	100	0.399299	11.7285	5109.6	6250	6178.14	2605.9	2856.57	1197.48	2385.04	2541.4	1664.85	12.319	12.6096	12.593	11.3476	11.4801	10.2258	11.2198	11.3114	10.7012
O96008	TOMM40	Mitochondrial import receptor subunit TOM40 homolog	TOM40_HUMAN	TRUE	100	0.0948182	17.037	121819	117411	126071	150037	139045	138202	155209	144948	150362	16.8944	16.8412	16.9439	17.195	17.0852	17.0764	17.2438	17.1452	17.1981
O96011	PEX11B	Peroxisomal membrane protein 11B	PX11B_HUMAN	TRUE	100	0.0840615	13.6485	13183.5	14046.8	13979	14885.6	14005.4	14191.8	12481.6	13169.6	12130.5	13.6864	13.778	13.771	13.8616	13.7737	13.7928	13.6075	13.6849	13.5664
O96013	PAK4	Serine/threonine-protein kinase PAK 4	PAK4_HUMAN	TRUE	100	0.224646	14.5937	27531.9	28673.5	29588.1	22380.3	19863.5	20629.7	16611.7	16213.2	15864.3	14.7488	14.8074	14.8527	14.4499	14.2778	14.3324	14.0199	13.9849	13.9535
O96015	DNAL4	Dynein axonemal light chain 4	DNAL4_HUMAN	TRUE	83.3	0.560945	12.5759	13413.1	14049.3	10790.5	11561.6	10686.3	11186.2	1239.99	2759.8	2022.33	13.7114	13.7782	13.3975	13.4971	13.3835	13.4494	10.2761	11.4303	10.9818
O96017	CHEK2	Serine/threonine-protein kinase Chk2	CHK2_HUMAN	TRUE	100	0.344085	11.6998	3695.52	4310.4	3925.92	5458.08	5423.53	5178.43	1553.81	2649.06	1607.44	11.8516	12.0736	11.9388	12.4142	12.405	12.3383	10.6016	11.3713	10.6505
O96018	APBA3	Amyloid-beta A4 precursor protein-binding family A member 3	APBA3_HUMAN	TRUE	100	0.350125	12.4018	7987.91	8645.84	7704.9	8390.37	7571.49	8843.21	5354.93	3222.13	1225.77	12.9636	13.0778	12.9116	13.0345	12.8864	13.1104	12.3867	11.6538	10.2595
O96019	ACTL6A	Actin-like protein 6A	ACL6A_HUMAN	TRUE	100	0.111962	15.5717	43776.4	42788.2	43621.7	56965.6	59004.4	59049.1	51152.8	53001	55324	15.4179	15.3849	15.4128	15.7978	15.8485	15.8496	15.6425	15.6937	15.7556
O96028	NSD2	Histone-lysine N-methyltransferase NSD2	NSD2_HUMAN	TRUE	83.3	0.637392	11.3101	1841.56	1796.27	2209.71	1862.24	NaN	NaN	1623.11	2395.25	2850.92	10.8467	10.8108	11.1096	10.8628	NaN	NaN	10.6645	11.226	11.4772
P00156	MT-CYB	Cytochrome b	CYB_HUMAN	TRUE	50	0.177235	10.8137	1054.32	1966.06	NaN	NaN	NaN	NaN	2019.27	1925.47	NaN	10.0421	10.9411	NaN	NaN	NaN	NaN	10.9796	10.911	NaN
P00167	CYB5A	Cytochrome b5	CYB5_HUMAN	TRUE	100	0.122037	13.9425	18897.6	17352.5	16586.1	18468.2	16410.4	18169	16081.1	17135.7	17128.9	14.2059	14.0829	14.0177	14.1728	14.0023	14.1492	13.9731	14.0647	14.0641
P00338	LDHA	L-lactate dehydrogenase A chain	LDHA_HUMAN	TRUE	100	0.0798212	20.3273	1.35972e+06	1.26363e+06	1.30314e+06	1.22899e+06	1.27288e+06	1.22457e+06	1.33523e+06	1.3008e+06	1.32737e+06	20.3749	20.2691	20.3136	20.229	20.2797	20.2238	20.3487	20.311	20.3401
P00367	GLUD1	Glutamate dehydrogenase 1, mitochondrial	DHE3_HUMAN	TRUE	100	0.235182	16.8254	100449	103635	103735	139169	136792	137412	171637	169975	168416	16.6161	16.6612	16.6625	17.0865	17.0616	17.0681	17.389	17.375	17.3617
P00374	DHFR	Dihydrofolate reductase	DYR_HUMAN	TRUE	100	0.2663	14.1355	16921.1	15826.3	16979.9	17405.8	17402.1	17872.5	26172.7	27086.6	24179.4	14.0465	13.95	14.0515	14.0873	14.087	14.1255	14.6758	14.7253	14.5615
P00387	CYB5R3	NADH-cytochrome b5 reductase 3	NB5R3_HUMAN	TRUE	100	0.155036	15.4819	50768.2	49899.5	50591.8	50548.4	56681.2	52619.4	46034.7	48440.5	46735.8	15.6316	15.6067	15.6266	15.6254	15.7906	15.6833	15.4904	15.5639	15.5122
P00390	GSR	Glutathione reductase, mitochondrial	GSHR_HUMAN	TRUE	100	0.0490677	16.0762	66043.6	66033.9	64949.5	63937	66046.8	63166.1	70584.8	72581	70082.2	16.0111	16.0109	15.987	15.9644	16.0112	15.9469	16.1071	16.1473	16.0968
P00403	MT-CO2	Cytochrome c oxidase subunit 2	COX2_HUMAN	TRUE	100	0.136567	17.4937	158132	150456	171295	180754	167489	195670	233000	237043	230917	17.2708	17.199	17.3861	17.4637	17.3537	17.5781	17.83	17.8548	17.817
P00414	MT-CO3	Cytochrome c oxidase subunit 3	COX3_HUMAN	TRUE	94.4	0.242081	10.224	982.017	950.55	942.111	1252.68	1091.71	1284.81	1716.61	1492.44	1599.83	9.9396	9.89262	9.87975	10.2908	10.0924	10.3273	10.7453	10.5435	10.6437
P00441;spP00441SODC_HUMAN	SOD1;Superoxide	Superoxide dismutase [Cu-Zn];dismutase [Cu-Zn] OS=Homo sapiens OX=9606 GN=SOD1 PE=1 SV=2	SODC_HUMAN;	TRUE	100	0.130709	18.2866	307678	298823	305934	343310	327139	348577	403408	389471	389446	18.2311	18.1889	18.2229	18.3892	18.3195	18.4111	18.6219	18.5712	18.5711
P00488	F13A1	Coagulation factor XIII A chain	F13A_HUMAN	TRUE	100	0.462278	13.6128	5174.67	7876.9	6460.28	13641.9	11326.8	11813.8	17723.2	17601.8	19399.6	12.3373	12.9434	12.6574	13.7358	13.4675	13.5282	14.1134	14.1034	14.2437
P00491	PNP	Purine nucleoside phosphorylase	PNPH_HUMAN	TRUE	100	0.375851	17.4645	161107	161058	166030	220444	216203	212570	340810	329139	331602	17.2977	17.2972	17.3411	17.7501	17.722	17.6976	18.3786	18.3283	18.3391
P00492	HPRT1	Hypoxanthine-guanine phosphoribosyltransferase	HPRT_HUMAN	TRUE	100	0.118208	16.0888	67738.2	65779.9	65667.6	59661.2	53451.4	52295.3	74817.9	75515.7	76834	16.0477	16.0054	16.0029	15.8645	15.7059	15.6744	16.1911	16.2045	16.2295
P00505	GOT2	Aspartate aminotransferase, mitochondrial	AATM_HUMAN	TRUE	100	0.120582	18.1123	277222	286945	287532	310123	314761	303608	312084	304792	297333	18.0807	18.1304	18.1334	18.2425	18.2639	18.2118	18.2516	18.2175	18.1817
P00519	ABL1	Tyrosine-protein kinase ABL1	ABL1_HUMAN	TRUE	100	0.307454	10.7216	2854.11	2313.53	2480.68	1122.24	1723.44	1677.51	1744.21	1588.99	888.428	11.4788	11.1759	11.2765	10.1322	10.7511	10.7121	10.7684	10.6339	9.79511
P00533	EGFR	Epidermal growth factor receptor	EGFR_HUMAN	TRUE	100	0.47231	14.2698	16263.2	16596.9	16469	11879.6	12230.1	12711.8	14131	14063.7	14825.1	13.9893	14.0186	14.0075	13.5362	13.5781	13.6339	13.7866	13.7797	13.8558
P00558	PGK1	Phosphoglycerate kinase 1	PGK1_HUMAN	TRUE	100	0.0877676	19.601	876271	885581	880030	873546	867868	851943	824993	832742	836975	19.741	19.7563	19.7472	19.7365	19.7271	19.7004	19.654	19.6675	19.6748
P00568	AK1	Adenylate kinase isoenzyme 1	KAD1_HUMAN	TRUE	100	0.328922	15.3321	41587.7	42198	43475.2	68683.6	70363.7	68876	50056.9	50591.4	53465.7	15.3439	15.3649	15.4079	16.0677	16.1025	16.0717	15.6113	15.6266	15.7063
P00735	SWISS-PROT:P00735	(Bos taurus) Prothrombin precursor (Fragment)		TRUE	100	0.381652	11.8189	3014.35	3313.26	3146.82	5847.19	5295.99	5587.1	5725.03	5594.67	5409.39	11.5576	11.694	11.6197	12.5135	12.3707	12.4479	12.4831	12.4498	12.4012
P00761	SWISS-PROT:P00761|TRYP_PIG	Trypsin - Sus scrofa (Pig).		TRUE	100	0.156831	23.0427	9423889	8711385	8874569	10608735	9184439	9602809	10765112	10200367	9386319	23.1679	23.0545	23.0812	23.3387	23.1308	23.195	23.3599	23.2821	23.1621
P00813	ADA	Adenosine deaminase	ADA_HUMAN	TRUE	100	0.293679	14.1458	17466	17180.5	17662.7	24464.3	25625.5	24722.5	26776	28118.1	27125.5	14.0923	14.0685	14.1084	14.5784	14.6453	14.5935	14.7087	14.7792	14.7274
P00846	MT-ATP6	ATP synthase subunit a	ATP6_HUMAN	TRUE	100	0.292222	14.4942	18174.5	17839.2	19415	8646.97	18104.3	17016.9	30979.8	29317.4	34358.6	14.1496	14.1228	14.2449	13.078	14.144	14.0547	14.919	14.8395	15.0684
P00918	CA2	Carbonic anhydrase 2	CAH2_HUMAN	TRUE	100	0.595394	14.1047	17531.4	17726.7	19666.8	16375.9	16793	16500.4	45370.3	43867.2	45730.4	14.0977	14.1136	14.2635	13.9993	14.0356	14.0102	15.4695	15.4209	15.4809
P00973	OAS1	2'-5'-oligoadenylate synthase 1	OAS1_HUMAN	TRUE	100	0.394076	12.0262	3591.82	3531.65	3589.14	3036.73	2938.31	2723.94	3205.46	2552.09	2818.93	11.8105	11.7861	11.8094	11.5683	11.5208	11.4115	11.6463	11.3175	11.4609
P00978	SWISS-PROT:P00978	(Bos taurus) AMBP protein precursor		TRUE	100	0.239508	13.5807	12676.2	13242.8	10568.3	16064.7	12116.4	14779.5	12030.5	15616.8	14960.8	13.6298	13.6929	13.3675	13.9716	13.5647	13.8513	13.5544	13.9308	13.8689
P01030	SWISS-PROT:P01030	(Bos taurus) similar to Complement C4-A precursor		TRUE	100	0.386543	14.6612	28592.8	27750.8	28807.4	24864.3	27297.5	27091.4	30796.2	31457.5	31523.9	14.8034	14.7602	14.8142	14.6018	14.7365	14.7255	14.9105	14.9411	14.9442
P01033	TIMP1	Metalloproteinase inhibitor 1	TIMP1_HUMAN	TRUE	100	0.367714	14.4542	41193	40288.2	41225.8	24848.3	25998.7	23168.5	23208.6	23758.1	22330.7	15.3301	15.2981	15.3313	14.6009	14.6662	14.4999	14.5024	14.5361	14.4467
P01034	CST3	Cystatin-C	CYTC_HUMAN	TRUE	100	0.4425	14.927	27714.3	29377	31834.2	43599.3	42783.8	41012.6	61726	62142.7	61006.2	14.7583	14.8424	14.9583	15.412	15.3848	15.3238	15.9136	15.9233	15.8967
P01037	CST1	Cystatin-SN	CYTN_HUMAN	TRUE	100	0.540555	12.9708	6895.68	6489.11	6382.08	8491.12	8902.97	9602.71	13564.9	12831.2	12418.5	12.7515	12.6638	12.6398	13.0517	13.1201	13.2292	13.7276	13.6474	13.6002
P01044-1;Q2KJ62	SWISS-PROT:P01044-1;TREMBL:Q2KJ62	(Bos taurus) Isoform HMW of Kininogen-1 precursor;(Bos taurus) KNG protein		TRUE	100	0.212218	13.2902	8191.31	8198.11	8286.59	11526.1	10874	9960.84	13551.5	15007.6	14120	12.9999	13.0011	13.0166	13.4926	13.4086	13.2821	13.7262	13.8734	13.7855
P01100	FOS	Protein c-Fos	FOS_HUMAN	TRUE	83.3	0.66229	11.9759	5568.1	5615.46	6222.3	10967.7	12415	11643.9	3151.35	3825.25	3866.2	12.443	12.4552	12.6032	13.421	13.5998	13.5073	11.6218	11.9013	11.9167
P01111	NRAS	GTPase NRas	RASN_HUMAN	TRUE	100	0.117898	15.8342	54749.8	57193.8	60034.7	51984	52724.2	53736	65454.6	67492.7	68506.8	15.7406	15.8036	15.8735	15.6658	15.6862	15.7136	15.9982	16.0424	16.064
P01112	HRAS	GTPase HRas	RASH_HUMAN	TRUE	100	0.264368	13.1197	7997.76	8602.13	7863.8	10340.8	11862.3	10402.5	10289.6	13924.2	14605.7	12.9654	13.0705	12.941	13.3361	13.5341	13.3446	13.3289	13.7653	13.8342
P01116	KRAS	GTPase KRas	RASK_HUMAN	TRUE	100	0.144642	14.2394	18603	19451.3	19830	15457.9	16397.5	17103.5	19144.3	18914.8	18878.8	14.1832	14.2476	14.2754	13.9161	14.0012	14.062	14.2246	14.2072	14.2045
P01130	LDLR	Low-density lipoprotein receptor	LDLR_HUMAN	TRUE	100	1.08828	13.4383	5472.81	5999.55	5641.51	5177.44	4957.32	4065.45	3647.55	3304.59	4363.88	12.4181	12.5506	12.4619	12.338	12.2753	11.9892	11.8327	11.6903	12.0914
P01137	TGFB1	Transforming growth factor beta-1 proprotein	TGFB1_HUMAN	TRUE	100	0.426859	13.6468	22190.5	20667.7	20762.9	20841.9	20037.7	19452.9	17233.3	18090.5	16953.8	14.4377	14.3351	14.3417	14.3472	14.2904	14.2477	14.0729	14.1429	14.0493
P01350	GAST	Gastrin	GAST_HUMAN	FALSE	22.2	0.485382	10.7763	2469.22	2566.89	2644.89	NaN	564.416	NaN	NaN	NaN	NaN	11.2698	11.3258	11.369	NaN	9.14062	NaN	NaN	NaN	NaN
P01871	IGHM	Immunoglobulin heavy constant mu	IGHM_HUMAN	TRUE	66.7	1.07935	12.9752	6948.97	3859.49	NaN	22186.5	NaN	NaN	44929.7	5938.08	NaN	12.7626	11.9142	NaN	14.4374	NaN	NaN	15.4554	12.5358	NaN
P01889	HLA-B	HLA class I histocompatibility antigen, B alpha chain	HLAB_HUMAN	TRUE	100	0.392774	15.8887	60902.6	56730.6	57196.2	35992	34197.7	32504.9	117481	114529	114032	15.8942	15.7918	15.8036	15.1354	15.0616	14.9884	16.8421	16.8054	16.7991
P01966	SWISS-PROT:P01966	(Bos taurus) Hemoglobin subunit alpha		TRUE	100	0.412826	15.7484	42735.6	42111.7	43481.1	80681.3	81122.1	80990.5	90209.7	90930.4	85027.9	15.3832	15.3619	15.4081	16.2999	16.3078	16.3055	16.461	16.4725	16.3756
P02070	SWISS-PROT:P02070	(Bos taurus) Hemoglobin subunit beta		FALSE	83.3	0.733491	10.3967	4140.73	NaN	NaN	3101.32	3608.07	3691.34	1738.44	889.393	1023.14	12.0157	NaN	NaN	11.5987	11.817	11.8499	10.7636	9.79668	9.99879
P02462	COL4A1	Collagen alpha-1(IV) chain	CO4A1_HUMAN	TRUE	100	0.305557	12.9057	4554.75	5104	4963.46	9649.65	9362.59	10000.8	9802.02	10532.2	10993.4	12.1532	12.3174	12.2771	13.2363	13.1927	13.2878	13.2589	13.3625	13.4244
P02511	CRYAB	Alpha-crystallin B chain	CRYAB_HUMAN	FALSE	16.7	0.394433	11.2259	NaN	NaN	NaN	NaN	NaN	NaN	NaN	NaN	NaN	NaN	NaN	NaN	NaN	NaN	NaN	NaN	NaN	NaN
P02533	SWISS-PROT:P02533	Tax_Id=9606 Gene_Symbol=KRT14 Keratin, type I cytoskeletal 14		TRUE	100	0.155687	19.9714	1171916	1.20459e+06	1.19009e+06	822320	857508	801517	1260047	1.28687e+06	1.29361e+06	20.1604	20.2001	20.1826	19.6493	19.7098	19.6124	20.265	20.2954	20.303
P02538	SWISS-PROT:P02538	Tax_Id=9606 Gene_Symbol=KRT6A Keratin, type II cytoskeletal 6A		TRUE	100	0.19113	17.1055	123651	127786	124758	117177	120022	120987	186999	184421	171369	16.9159	16.9634	16.9288	16.8383	16.8729	16.8845	17.5127	17.4926	17.3867
P02545	LMNA	Prelamin-A/C	LMNA_HUMAN	TRUE	100	0.160245	20.2566	1.39669e+06	1.37827e+06	1.36349e+06	1.52856e+06	1.53383e+06	1.47378e+06	1.42354e+06	1407780	1.41163e+06	20.4136	20.3944	20.3789	20.5437	20.5487	20.4911	20.441	20.425	20.4289
P02549	SPTA1	Spectrin alpha chain, erythrocytic 1	SPTA1_HUMAN	TRUE	100	0.299568	12.8544	10016.5	8133.85	8157.91	11585	7830.77	7582.35	8500.16	6377.16	3425.56	13.2901	12.9897	12.994	13.5	12.9349	12.8884	13.0533	12.6387	11.7421
P02584	SWISS-PROT:P02584	(Bos taurus) Profilin-1		TRUE	100	0.17735	18.9131	429445	409157	386636	376876	411246	376476	635628	607819	553962	18.7121	18.6423	18.5606	18.5237	18.6496	18.5222	19.2778	19.2133	19.0794
P02647	APOA1	Apolipoprotein A-I	APOA1_HUMAN	TRUE	100	0.371116	13.0193	7728.62	8005.74	7533.39	11967.4	10640.3	11363.4	12736.7	7464.74	5555.19	12.916	12.9668	12.8791	13.5468	13.3773	13.4721	13.6367	12.8659	12.4396
P02656	APOC3	Apolipoprotein C-III	APOC3_HUMAN	TRUE	100	0.350311	12.3066	6486.37	6681.54	5205	7062.01	6830.86	5880.63	3781.77	4716.09	3873.72	12.6632	12.706	12.3457	12.7859	12.7379	12.5218	11.8848	12.2034	11.9195
P02662	SWISS-PROT:P02662	Alpha-S1-casein - Bos taurus (Bovine).		FALSE	16.7	0.0591792	10.594	NaN	NaN	NaN	NaN	NaN	NaN	NaN	NaN	NaN	NaN	NaN	NaN	NaN	NaN	NaN	NaN	NaN	NaN
P02666	SWISS-PROT:P02666	Beta-casein - Bos taurus (Bovine).		FALSE	16.7	0.274127	12.0623	NaN	NaN	NaN	NaN	NaN	NaN	NaN	NaN	NaN	NaN	NaN	NaN	NaN	NaN	NaN	NaN	NaN	NaN
P02672	SWISS-PROT:P02672	(Bos taurus) Fibrinogen alpha chain precursor		TRUE	100	0.412397	15.3427	24081.9	26652.2	25925.2	44827.5	46282.7	44880.5	61454.9	59749.8	60898.2	14.5557	14.702	14.6621	15.4521	15.4982	15.4538	15.9072	15.8666	15.8941
P02676	SWISS-PROT:P02676	(Bos taurus) similar to Fibrinogen beta chain precursor		TRUE	100	0.372155	15.7023	34657.5	35469.9	34981.1	58203.8	60074.8	58335.5	73404.6	73415.6	73292.6	15.0809	15.1143	15.0943	15.8288	15.8745	15.8321	16.1636	16.1638	16.1614
P02679	FGG	Fibrinogen gamma chain	FIBG_HUMAN	TRUE	100	0.339602	11.3043	1919.91	1787.11	2208.65	2971.24	2952.81	2776.77	3650.17	3771.53	2861.58	10.9068	10.8034	11.109	11.5369	11.5279	11.4392	11.8337	11.8809	11.4826
P02686	MBP	Myelin basic protein	MBP_HUMAN	TRUE	61.1	0.166109	9.89756	1054.46	1032.46	1332.17	NaN	NaN	NaN	897.672	680.356	932.092	10.0423	10.0119	10.3796	NaN	NaN	NaN	9.81004	9.41015	9.86433
P02751	FN1	Fibronectin	FINC_HUMAN	TRUE	100	0.391617	16.1396	43456	46426.5	47321.6	71246.7	73192.8	75756.8	105084	106299	105037	15.4073	15.5027	15.5302	16.1205	16.1594	16.2091	16.6812	16.6978	16.6805
P02768;P02768-1	ALB;SWISS-PROT:P02768-1	Albumin;Tax_Id=9606 Gene_Symbol=ALB Isoform 1 of Serum albumin precursor	ALBU_HUMAN;	FALSE	11.1	0.142139	11.9573	NaN	NaN	NaN	NaN	NaN	NaN	3595.15	NaN	NaN	NaN	NaN	NaN	NaN	NaN	NaN	11.8118	NaN	NaN
P02769	SWISS-PROT:P02769	(Bos taurus) Bovine serum albumin precursor		TRUE	100	0.281101	20.5731	1.25755e+06	1.23441e+06	1.23352e+06	1546153	1.51865e+06	1.56063e+06	2623014	2513591	2.51337e+06	20.2622	20.2354	20.2344	20.5603	20.5344	20.5737	21.3228	21.2613	21.2612
P02777	SWISS-PROT:P02777	(Bos taurus) similar to Platelet factor 4		TRUE	100	0.33153	12.8879	5609.66	8170.5	5379.66	7644.04	3244.92	5630.36	10112	7204.59	8685.83	12.4537	12.9962	12.3933	12.9001	11.664	12.459	13.3038	12.8147	13.0844
P02786	TFRC	Transferrin receptor protein 1	TFR1_HUMAN	TRUE	100	0.307887	17.1782	157554	152845	153622	239407	248016	255393	133317	134458	129948	17.2655	17.2217	17.229	17.8691	17.9201	17.9624	17.0245	17.0368	16.9876
P02792	FTL	Ferritin light chain	FRIL_HUMAN	TRUE	100	0.376373	13.4813	7621.82	6897.06	6719.28	10274.8	9620.83	10111.6	17059.8	16119.6	16090.5	12.8959	12.7518	12.7141	13.3268	13.2319	13.3037	14.0583	13.9765	13.9739
P02794	FTH1	Ferritin heavy chain	FRIH_HUMAN	TRUE	100	0.316296	12.894	7085.87	5803.88	5588.02	6186.76	5793.11	6728.97	12518.9	11167.5	11209.8	12.7907	12.5028	12.4481	12.595	12.5001	12.7162	13.6118	13.447	13.4525
P02795	MT2A	Metallothionein-2	MT2_HUMAN	TRUE	100	0.892924	12.7285	23066.1	22887.3	23086.2	4048.05	4785.67	4013.67	2415.79	2573.43	2397.54	14.4935	14.4823	14.4947	11.983	12.2245	11.9707	11.2383	11.3295	11.2273
P03886	MT-ND1	NADH-ubiquinone oxidoreductase chain 1	NU1M_HUMAN	TRUE	100	0.233823	13.5611	10258	13319.4	10905	9931.3	11421.8	8809.51	17547.8	17426.1	18916.5	13.3245	13.7012	13.4127	13.2778	13.4795	13.1048	14.099	14.089	14.2074
P03897	MT-ND3	NADH-ubiquinone oxidoreductase chain 3	NU3M_HUMAN	TRUE	100	0.414651	12.6263	4182.58	4149.32	4201.51	5468.45	4273.19	4599.58	9960.61	10315	9179.03	12.0302	12.0187	12.0367	12.4169	12.0611	12.1673	13.282	13.3325	13.1641
P03905	MT-ND4	NADH-ubiquinone oxidoreductase chain 4	NU4M_HUMAN	TRUE	100	0.292184	11.3579	2121.18	1942.68	2208.8	1688.97	1950.51	1515.8	4498.36	3770.09	3988.14	11.0507	10.9238	11.109	10.7219	10.9296	10.5659	12.1352	11.8804	11.9615
P03915	MT-ND5	NADH-ubiquinone oxidoreductase chain 5	NU5M_HUMAN	TRUE	100	0.196483	12.0051	3184.08	3218.28	3077.01	2923.57	4213.51	3885.43	5896.24	4829.2	5436.02	11.6367	11.6521	11.5873	11.5135	12.0408	11.9239	12.5256	12.2376	12.4083
P03928	MT-ATP8	ATP synthase protein 8	ATP8_HUMAN	TRUE	100	0.25632	12.6645	8037.35	7150.68	7521.52	8063.1	9785.03	8114.45	4463.65	5274.77	5449.33	12.9725	12.8039	12.8768	12.9771	13.2564	12.9863	12.124	12.3649	12.4119
P04035	HMGCR	3-hydroxy-3-methylglutaryl-coenzyme A reductase	HMDH_HUMAN	TRUE	100	1.15942	14.1604	9237.84	9752.63	9703.92	10265.2	9321.54	9847.19	8702.31	4698.68	3233.24	13.1733	13.2516	13.2444	13.3255	13.1864	13.2655	13.0872	12.198	11.6588
P04040	CAT	Catalase	CATA_HUMAN	TRUE	100	0.286936	15.97	84406	84328.6	82946.3	99223.4	96613.5	94379.6	48526.8	44798.9	45549.8	16.3651	16.3637	16.3399	16.5984	16.5599	16.5262	15.5665	15.4512	15.4752
P04049	RAF1	RAF proto-oncogene serine/threonine-protein kinase	RAF1_HUMAN	TRUE	100	0.421766	12.3496	3358.65	2420.21	3265.36	4851.88	8319.64	12538.3	5353.56	6883.43	6546.8	11.7137	11.2409	11.673	12.2443	13.0223	13.614	12.3863	12.7489	12.6766
P04062	GBA1	Lysosomal acid glucosylceramidase	GBA1_HUMAN	TRUE	100	0.266965	15.4845	43422.5	44727.5	45730.8	48865.1	45712.2	47547.3	72593	71986.5	67870.7	15.4062	15.4489	15.4809	15.5765	15.4803	15.5371	16.1475	16.1354	16.0505
P04066	FUCA1	Tissue alpha-L-fucosidase	FUCO_HUMAN	TRUE	100	0.838565	14.393	23173.7	24752.9	21821.7	27476.5	25015.3	23302.8	78982.9	74533.8	73964.9	14.5002	14.5953	14.4135	14.7459	14.6105	14.5082	16.2693	16.1856	16.1746
P04075	ALDOA	Fructose-bisphosphate aldolase A	ALDOA_HUMAN	TRUE	100	0.146759	20.418	1.57565e+06	1.5811e+06	1555475	1.7019e+06	1.64966e+06	1647465	1.63122e+06	1.58825e+06	1.5573e+06	20.5875	20.5925	20.5689	20.6987	20.6537	20.6518	20.6375	20.599	20.5706
P04080	CSTB	Cystatin-B	CYTB_HUMAN	TRUE	100	0.431212	16.1353	82491.2	85087.7	93790.1	47756.6	47977.2	47454.9	133633	128206	131174	16.332	16.3767	16.5171	15.5434	15.5501	15.5343	17.0279	16.9681	17.0011
P04083	ANXA1	Annexin A1	ANXA1_HUMAN	TRUE	100	0.570487	17.8172	550184	542134	558209	315504	316959	319370	136037	130636	141135	19.0696	19.0483	19.0904	18.2673	18.2739	18.2849	17.0536	16.9952	17.1067
P04114	APOB	Apolipoprotein B-100	APOB_HUMAN	TRUE	100	0.495731	14.1873	12913.9	14764.9	11137	15699.2	16490.8	13412.3	37599.7	31015.5	32394.6	13.6566	13.8499	13.4431	13.9384	14.0094	13.7113	15.1984	14.9207	14.9835
P04150	NR3C1	Glucocorticoid receptor	GCR_HUMAN	TRUE	61.1	0.38508	12.8752	3333.66	5185.73	NaN	NaN	NaN	NaN	11415.8	10139.2	8888.96	11.7029	12.3403	NaN	NaN	NaN	NaN	13.4788	13.3077	13.1178
P04155	TFF1	Trefoil factor 1	TFF1_HUMAN	TRUE	100	0.338775	11.7026	2760.61	3334.82	3778.39	2728.31	2641.31	3011.08	5785.16	5578.19	6028.33	11.4308	11.7034	11.8836	11.4138	11.367	11.5561	12.4981	12.4456	12.5575
P04156	PRNP	Major prion protein	PRIO_HUMAN	TRUE	94.4	0.724055	12.7071	2847.69	4453.66	NaN	2545.41	4088.29	2565.64	13778.4	14250.8	12423.6	11.4756	12.1208	NaN	11.3137	11.9973	11.3251	13.7501	13.7988	13.6008
P04179	SOD2	Superoxide dismutase [Mn], mitochondrial	SODM_HUMAN	TRUE	100	0.38616	15.9035	61353.3	58864.8	65705.7	97027.9	93552.7	98356.7	97325.9	93520.5	101593	15.9049	15.8451	16.0037	16.5661	16.5135	16.5857	16.5705	16.513	16.6324
P04181	OAT	Ornithine aminotransferase, mitochondrial	OAT_HUMAN	TRUE	100	0.678191	17.3545	245964	243538	246464	476326	481680	479247	187229	184754	186843	17.9081	17.8938	17.911	18.8616	18.8777	18.8704	17.5144	17.4952	17.5115
P04183	TK1	Thymidine kinase, cytosolic	KITH_HUMAN	TRUE	100	0.650179	16.5256	106890	104974	106520	226979	225191	230603	213738	216599	214209	16.7058	16.6797	16.7008	17.7922	17.7808	17.8151	17.7055	17.7247	17.7087
P04259	SWISS-PROT:P04259	Tax_Id=9606 Gene_Symbol=KRT6B Keratin, type II cytoskeletal 6B		TRUE	100	0.221131	20.6829	1.52291e+06	1.49963e+06	1.52576e+06	1.2122e+06	1.19675e+06	1.22313e+06	2164763	2.17862e+06	2221290	20.5384	20.5162	20.5411	20.2092	20.1907	20.2221	21.0458	21.055	21.083
P04264	SWISS-PROT:P04264	Tax_Id=9606 Gene_Symbol=KRT1 Keratin, type II cytoskeletal 1		TRUE	100	1.45967	16.5306	72611.3	76127	79480.2	44802	46462	45480.6	185771	186994	189268	16.1479	16.2161	16.2783	15.4513	15.5038	15.473	17.5032	17.5126	17.5301
P04350	TUBB4A	Tubulin beta-4A chain	TBB4A_HUMAN	TRUE	100	0.358109	17.9175	257807	346594	312108	435232	445075	436040	211992	210755	194205	17.9759	18.4029	18.2517	18.7314	18.7637	18.7341	17.6936	17.6852	17.5672
P04406	GAPDH	Glyceraldehyde-3-phosphate dehydrogenase	G3P_HUMAN	TRUE	100	0.111485	22.138	5360683	5306888	5380878	5245455	5065327	5047175	4.97426e+06	4.78522e+06	4.77847e+06	22.354	22.3394	22.3594	22.3226	22.2722	22.267	22.2461	22.1902	22.1881
P04424	ASL	Argininosuccinate lyase	ARLY_HUMAN	TRUE	100	0.124572	13.6952	16659.5	15410.1	16483.2	13895.6	14555.9	14012.1	13185.4	13257.9	13256	14.0241	13.9116	14.0087	13.7623	13.8293	13.7744	13.6867	13.6946	13.6944
P04439	HLA-A	HLA class I histocompatibility antigen, A alpha chain	HLAA_HUMAN	TRUE	100	0.414704	17.4177	158975	164267	163367	92534.3	104077	92219.6	329275	334268	340249	17.2784	17.3257	17.3178	16.4977	16.6673	16.4928	18.3289	18.3506	18.3762
P04626	ERBB2	Receptor tyrosine-protein kinase erbB-2	ERBB2_HUMAN	TRUE	100	0.316049	13.5908	8585.72	9549.14	9129.87	9390.89	10069.4	9638.04	16278.3	16114.7	15962.6	13.0677	13.2212	13.1564	13.197	13.2977	13.2345	13.9907	13.9761	13.9624
P04632	CAPNS1	Calpain small subunit 1	CPNS1_HUMAN	TRUE	100	0.136842	16.7727	90036.5	86199.9	93030	96384.1	105709	101142	127545	125355	133016	16.4582	16.3954	16.5054	16.5565	16.6897	16.626	16.9606	16.9357	17.0212
P04637	TP53	Cellular tumor antigen p53	P53_HUMAN	TRUE	100	1.13946	12.1514	1736.34	2141.77	2646.14	25210.9	26586	25959.5	20449.7	20880.6	21816.9	10.7618	11.0646	11.3697	14.6218	14.6984	14.664	14.3198	14.3499	14.4132
P04792	HSPB1	Heat shock protein beta-1	HSPB1_HUMAN	TRUE	100	0.133914	18.7764	395157	394436	385990	519933	508980	501853	456093	448577	446001	18.5921	18.5894	18.5582	18.988	18.9572	18.9369	18.799	18.775	18.7667
P04818	TYMS	Thymidylate synthase	TYSY_HUMAN	TRUE	100	0.708924	12.7632	2641.32	2079.02	2246.54	5322.11	5818.75	5206.8	11443	11196.8	10805	11.367	11.0217	11.1335	12.3778	12.5065	12.3462	13.4822	13.4508	13.3994
P04843	RPN1	Dolichyl-diphosphooligosaccharide--protein glycosyltransferase subunit 1	RPN1_HUMAN	TRUE	100	0.132832	18.8101	428413	439652	427122	552768	535709	538519	563437	549524	535320	18.7086	18.746	18.7043	19.0763	19.0311	19.0386	19.1039	19.0678	19.03
P04844	RPN2	Dolichyl-diphosphooligosaccharide--protein glycosyltransferase subunit 2	RPN2_HUMAN	TRUE	100	0.114752	17.5632	167358	166975	170193	189373	184973	182112	228148	232098	232219	17.3526	17.3493	17.3768	17.5309	17.497	17.4745	17.7996	17.8244	17.8251
P04899	GNAI2	Guanine nucleotide-binding protein G(i) subunit alpha-2	GNAI2_HUMAN	TRUE	100	0.232164	17.9639	365606	380107	379720	231550	215917	233314	216268	220811	217905	18.4799	18.536	18.5346	17.821	17.7201	17.8319	17.7225	17.7525	17.7333
P04908;Q7L7L0	H2AC8;H2AC25	Histone H2A type 1-B/E;Histone H2A type 3	H2A1B_HUMAN;H2A3_HUMAN	TRUE	100	0.285388	18.3246	367353	374391	344459	502139	579742	513885	284158	271576	296712	18.4868	18.5142	18.394	18.9377	19.1451	18.9711	18.1163	18.051	18.1787
P04920	SLC4A2	Anion exchange protein 2	B3A2_HUMAN	TRUE	100	0.157087	13.2951	9660.3	11738.6	11380.9	11225.3	10266.1	9417.12	9805.07	11083	12201.4	13.2379	13.519	13.4743	13.4545	13.3256	13.2011	13.2593	13.4361	13.5748
P05023	ATP1A1	Sodium/potassium-transporting ATPase subunit alpha-1	AT1A1_HUMAN	TRUE	100	0.280925	18.0875	285322	278849	285426	211213	213591	211346	438825	435582	440975	18.1222	18.0891	18.1228	17.6883	17.7045	17.6892	18.7433	18.7326	18.7503
P05026	ATP1B1	Sodium/potassium-transporting ATPase subunit beta-1	AT1B1_HUMAN	TRUE	100	0.19592	17.8318	251349	249429	251465	153144	160659	159787	271107	270741	285413	17.9393	17.9283	17.94	17.2245	17.2936	17.2858	18.0485	18.0466	18.1227
P05067	APP	Amyloid-beta precursor protein	A4_HUMAN	TRUE	100	0.397299	13.5669	9122.51	10420.4	10194.5	8273.14	7527.17	8341.91	11534.7	11629.8	11614.9	13.1552	13.3471	13.3155	13.0142	12.8779	13.0262	13.4937	13.5055	13.5037
P05091	ALDH2	Aldehyde dehydrogenase, mitochondrial	ALDH2_HUMAN	TRUE	100	0.139476	17.2067	131827	132336	130206	186979	182810	183741	179814	174660	177346	17.0083	17.0138	16.9904	17.5125	17.48	17.4873	17.4561	17.4142	17.4362
P05114	HMGN1	Non-histone chromosomal protein HMG-14	HMGN1_HUMAN	TRUE	100	0.237098	14.5882	22510.4	24551.6	25327.1	33751	38754.8	35137.4	23554.5	24945.5	25001.2	14.4583	14.5835	14.6284	15.0426	15.2421	15.1007	14.5237	14.6065	14.6097
P05120	SERPINB2	Plasminogen activator inhibitor 2	PAI2_HUMAN	TRUE	100	0.834557	16.5245	318204	309363	307978	326009	299280	305779	29458	30139.3	30872.4	18.2796	18.2389	18.2325	18.3146	18.1911	18.2221	14.8464	14.8794	14.914
P05121	SERPINE1	Plasminogen activator inhibitor 1	PAI1_HUMAN	TRUE	38.9	0.701404	10.8989	521.655	NaN	496.061	4366.68	4960.85	4143.27	NaN	NaN	NaN	9.02695	NaN	8.95437	12.0923	12.2764	12.0166	NaN	NaN	NaN
P05129	PRKCG	Protein kinase C gamma type	KPCG_HUMAN	TRUE	83.3	0.665117	10.802	3703.04	3445.14	2182.44	1757.64	1299.38	1060.69	1915.31	NaN	483.99	11.8545	11.7503	11.0917	10.7794	10.3436	10.0508	10.9034	NaN	8.91883
P05141	SLC25A5	ADP/ATP translocase 2	ADT2_HUMAN	TRUE	100	0.165648	19.0806	534422	521516	535098	722227	688451	703556	650756	630996	642884	19.0276	18.9924	19.0294	19.4621	19.393	19.4243	19.3118	19.2673	19.2942
P05161	ISG15	Ubiquitin-like protein ISG15	ISG15_HUMAN	TRUE	100	0.1778	17.8131	260834	231193	262758	303796	311845	289274	260478	245422	231677	17.9928	17.8187	18.0034	18.2127	18.2505	18.1421	17.9908	17.9049	17.8218
P05165	PCCA	Propionyl-CoA carboxylase alpha chain, mitochondrial	PCCA_HUMAN	TRUE	100	0.245625	14.3123	25700.3	25047.8	25094.4	28320.6	28638.3	28154.2	18062.3	17864.3	17131	14.6495	14.6124	14.6151	14.7896	14.8057	14.7811	14.1407	14.1248	14.0643
P05166	PCCB	Propionyl-CoA carboxylase beta chain, mitochondrial	PCCB_HUMAN	TRUE	100	0.159145	14.2299	21340.3	22912.6	21078.1	23823	24713.2	23009.2	18414	19567.1	17321.1	14.3813	14.4839	14.3635	14.5401	14.593	14.4899	14.1685	14.2561	14.0802
P05186	ALPL	Alkaline phosphatase, tissue-nonspecific isozyme	PPBT_HUMAN	TRUE	94.4	0.453389	13.0493	14475.4	12181.1	11038	18758.5	NaN	9916.17	7941.32	12492.4	4536.7	13.8213	13.5724	13.4302	14.1953	NaN	13.2756	12.9552	13.6088	12.1474
P05187	ALPP	Alkaline phosphatase, placental type	PPB1_HUMAN	TRUE	100	0.319021	13.4444	16060.3	16189.6	15841.6	14866.8	15383.9	13997	14075.6	13427	14369.1	13.9712	13.9828	13.9514	13.8598	13.9091	13.7728	13.7809	13.7128	13.8107
P05198	EIF2S1	Eukaryotic translation initiation factor 2 subunit 1	IF2A_HUMAN	TRUE	100	0.0743677	18.2307	337304	329904	345393	341370	336647	320246	297608	291760	305570	18.3637	18.3317	18.3979	18.381	18.3609	18.2888	18.1831	18.1544	18.2211
P05204	HMGN2	Non-histone chromosomal protein HMG-17	HMGN2_HUMAN	TRUE	100	0.544816	17.3455	122298	127939	119744	231647	230561	242131	205479	189486	191462	16.9	16.9651	16.8696	17.8216	17.8148	17.8854	17.6486	17.5317	17.5467
P05362	ICAM1	Intercellular adhesion molecule 1	ICAM1_HUMAN	TRUE	100	0.271672	13.3029	10311.7	9396.56	8089.21	11643.7	10355.7	10941.8	14999.4	13854.3	13447	13.332	13.1979	12.9818	13.5073	13.3381	13.4176	13.8726	13.758	13.715
P05386	RPLP1	60S acidic ribosomal protein P1	RLA1_HUMAN	TRUE	100	0.233403	19.6506	960110	883612	758215	1.29683e+06	1.00503e+06	901298	774040	716779	613616	19.8728	19.7531	19.5322	20.3066	19.9388	19.7816	19.562	19.4512	19.227
P05387	RPLP2	60S acidic ribosomal protein P2	RLA2_HUMAN	TRUE	100	0.12949	19.2379	630882	653569	606952	485232	463870	460327	644498	637860	622503	19.267	19.318	19.2112	18.8883	18.8234	18.8123	19.2978	19.2829	19.2477
P05388	RPLP0	60S acidic ribosomal protein P0	RLA0_HUMAN	TRUE	100	0.0747442	19.1326	552797	565279	581386	548821	538383	521443	551831	563305	555391	19.0764	19.1086	19.1491	19.066	19.0383	18.9922	19.0739	19.1036	19.0831
P05412	JUN	Transcription factor Jun	JUN_HUMAN	TRUE	100	0.501514	13.7727	14607.6	14209.7	13849.3	12137.1	13646.3	11028.5	7238.81	7697.34	7405.84	13.8344	13.7946	13.7575	13.5671	13.7362	13.4289	12.8215	12.9101	12.8544
P05423	POLR3D	DNA-directed RNA polymerase III subunit RPC4	RPC4_HUMAN	TRUE	100	0.28209	11.6814	3056.05	1903.72	2846.46	2410.16	3287.71	2761.44	2883	2334.53	3236.73	11.5775	10.8946	11.475	11.2349	11.6829	11.4312	11.4934	11.1889	11.6603
P05455	SSB	Lupus La protein	LA_HUMAN	TRUE	100	0.191019	17.6908	262485	262929	252890	262068	261824	267260	160700	165202	158870	18.0019	18.0043	17.9482	17.9996	17.9982	18.0279	17.294	17.3339	17.2775
P05496;P48201;Q06055	ATP5MC1;ATP5MC3;ATP5MC2	ATP synthase F(0) complex subunit C1, mitochondrial;ATP synthase F(0) complex subunit C3, mitochondrial;ATP synthase F(0) complex subunit C2, mitochondrial	AT5G1_HUMAN;AT5G3_HUMAN;AT5G2_HUMAN	TRUE	100	0.40027	12.7018	12870.5	10737.4	5440.06	12148.4	8286.76	9023.77	10102.2	5018.13	5870.8	13.6518	13.3904	12.4094	13.5685	13.0166	13.1395	13.3024	12.2929	12.5193
P05556	ITGB1	Integrin beta-1	ITB1_HUMAN	TRUE	100	0.193979	16.9933	128249	126447	127738	95137.6	91595.5	91104.4	149602	151876	149662	16.9686	16.9482	16.9628	16.5377	16.483	16.4752	17.1908	17.2125	17.1913
P05783	KRT18	Keratin, type I cytoskeletal 18	K1C18_HUMAN	TRUE	100	0.0906202	20.8299	1.98165e+06	1.94949e+06	1990523	1.7246e+06	1.68323e+06	1.65717e+06	2.09429e+06	2.04392e+06	1.97753e+06	20.9183	20.8947	20.9247	20.7178	20.6828	20.6603	20.998	20.9629	20.9153
P05784	SWISS-PROT:P05784	Tax_Id=10090 Gene_Symbol=Krt18 Keratin, type I cytoskeletal 18		TRUE	100	0.121605	16.6976	120291	111458	123064	116054	136990	97626.1	108180	102283	100738	16.8762	16.7661	16.909	16.8244	17.0637	16.575	16.7231	16.6422	16.6203
P05787	SWISS-PROT:P05787	Tax_Id=9606 Gene_Symbol=KRT8 Keratin, type II cytoskeletal 8		TRUE	100	0.155226	22.2868	6.50554e+06	6232343	6.21621e+06	3992411	3.77204e+06	3726344	5831972	5694937	5609419	22.6332	22.5713	22.5676	21.9288	21.8469	21.8293	22.4756	22.4412	22.4194
P05976;P08590	MYL1;MYL3	Myosin light chain 1/3, skeletal muscle isoform;Myosin light chain 3	MYL1_HUMAN;MYL3_HUMAN	TRUE	100	0.232665	11.8973	4177.01	4491.56	4157.75	2447.06	3097.28	3002.42	3936	4129.6	4116.55	12.0283	12.133	12.0216	11.2568	11.5968	11.5519	11.9425	12.0118	12.0072
P06132	UROD	Uroporphyrinogen decarboxylase	DCUP_HUMAN	TRUE	100	0.304809	13.7603	11663.4	12466	12524.3	21464.1	20500.1	20733.2	19586.1	19361	20768.9	13.5097	13.6057	13.6124	14.3896	14.3233	14.3397	14.2575	14.2409	14.3421
P06213	INSR	Insulin receptor	INSR_HUMAN	TRUE	100	0.201127	10.7399	1721.67	1728.29	1508.58	1776.77	1637.78	1386.29	2045.74	2083.95	2102.95	10.7496	10.7551	10.559	10.795	10.6775	10.437	10.9984	11.0251	11.0382
P06280	GLA	Alpha-galactosidase A	AGAL_HUMAN	TRUE	100	0.365209	14.6792	30744.8	30407.5	31110.2	47683.9	46762.9	46284	26028.8	24317.1	24880.9	14.9081	14.8921	14.9251	15.5412	15.5131	15.4982	14.6678	14.5697	14.6027
P06396	GSN	Gelsolin	GELS_HUMAN	TRUE	100	0.126118	16.4935	109948	110010	106910	100215	101817	101494	101901	98395.6	100079	16.7465	16.7473	16.706	16.6127	16.6356	16.631	16.6368	16.5863	16.6108
P06400	RB1	Retinoblastoma-associated protein	RB_HUMAN	TRUE	100	0.17815	15.1387	36628.2	37769.1	37678.5	44566.9	44575.9	47935.1	44894.1	41771.4	40222.4	15.1607	15.2049	15.2015	15.4437	15.444	15.5488	15.4542	15.3502	15.2957
P06454	PTMA	Prothymosin alpha	PTMA_HUMAN	TRUE	100	0.423489	13.7496	16193.9	18716.8	18241.3	6545.34	7198.16	6749.33	18769.9	23103	21520.8	13.9832	14.192	14.1549	12.6763	12.8134	12.7205	14.1961	14.4958	14.3934
P06493	CDK1	Cyclin-dependent kinase 1	CDK1_HUMAN	TRUE	100	0.299255	16.7087	85579.9	84962	82581.3	117897	118933	116631	178965	174518	180431	16.385	16.3745	16.3335	16.8472	16.8598	16.8316	17.4493	17.413	17.4611
P06576	ATP5F1B	ATP synthase subunit beta, mitochondrial	ATPB_HUMAN	TRUE	100	0.175589	19.2739	669319	667784	672390	863704	820680	835693	629522	603373	618918	19.3523	19.349	19.3589	19.7202	19.6465	19.6726	19.2639	19.2027	19.2394
P06703	S100A6	Protein S100-A6	S10A6_HUMAN	TRUE	100	0.248868	16.726	100776	103040	92702.2	108474	102490	124017	181121	156060	144596	16.6208	16.6529	16.5003	16.727	16.6451	16.9202	17.4666	17.2517	17.1417
P06730	EIF4E	Eukaryotic translation initiation factor 4E	IF4E_HUMAN	TRUE	100	0.0627362	17.057	144863	137351	147578	132791	136094	140077	123625	130590	123814	17.1443	17.0675	17.1711	17.0188	17.0542	17.0959	16.9156	16.9947	16.9178
P06731	CEACAM5	Carcinoembryonic antigen-related cell adhesion molecule 5	CEAM5_HUMAN	TRUE	100	0.218172	14.6666	20360.7	17446.8	22728.1	23608.5	24897.3	18613.5	32329.1	29472.1	30082.4	14.3135	14.0907	14.4722	14.527	14.6037	14.1841	14.9805	14.8471	14.8766
P06733	ENO1	Alpha-enolase	ENOA_HUMAN	TRUE	100	0.0567326	21.2631	2.37815e+06	2.37562e+06	2.39186e+06	2.31756e+06	2299770	2.33646e+06	2.72396e+06	2.68791e+06	2.74096e+06	21.1814	21.1799	21.1897	21.1442	21.1331	21.1559	21.3773	21.3581	21.3862
P06744	GPI	Glucose-6-phosphate isomerase	G6PI_HUMAN	TRUE	100	0.123108	19.4579	824991	805124	794593	873139	832534	862432	747589	734880	720144	19.654	19.6189	19.5999	19.7359	19.6672	19.7181	19.5119	19.4872	19.4579
P06746	POLB	DNA polymerase beta	DPOLB_HUMAN	TRUE	100	0.34419	12.9163	9728.86	9689.63	9790.59	12123.1	11902.4	12899.9	5727.68	5986.8	6051.45	13.2481	13.2422	13.2572	13.5655	13.539	13.6551	12.4837	12.5476	12.5631
P06748	NPM1	Nucleophosmin	NPM_HUMAN	TRUE	100	0.0998486	19.2932	606367	639285	631159	793745	716248	770374	643858	664549	654568	19.2098	19.2861	19.2676	19.5983	19.4501	19.5552	19.2964	19.342	19.3202
P06753	TPM3	Tropomyosin alpha-3 chain	TPM3_HUMAN	TRUE	100	0.0769453	20.2565	1373635	1.35375e+06	1405303	1.24297e+06	1.26225e+06	1.23401e+06	1.38834e+06	1.35973e+06	1.3742e+06	20.3896	20.3685	20.4224	20.2454	20.2676	20.2349	20.4049	20.3749	20.3902
P06756	ITGAV	Integrin alpha-V	ITAV_HUMAN	TRUE	100	0.298834	14.8177	21755.2	22522.6	23545.9	19794	20954.6	21087.3	32831.6	33855	34016.1	14.4091	14.4591	14.5232	14.2728	14.355	14.3641	15.0028	15.0471	15.0539
P06865	HEXA	Beta-hexosaminidase subunit alpha	HEXA_HUMAN	TRUE	100	0.12587	16.1104	63465.2	62107.2	63997.5	75709.7	78305.7	71134.9	86260.1	86812	89806.5	15.9537	15.9225	15.9657	16.2082	16.2568	16.1183	16.3964	16.4056	16.4545
P06868	SWISS-PROT:P06868	(Bos taurus) Plasminogen precursor		TRUE	100	0.37769	12.4585	3799.8	4441.98	4271.09	10289.2	10063.9	9492.92	6518.91	6358.68	6582.67	11.8917	12.117	12.0604	13.3288	13.2969	13.2126	12.6704	12.6345	12.6845
P07099	EPHX1	Epoxide hydrolase 1	HYEP_HUMAN	TRUE	100	0.570543	15.7757	47873.6	46574.5	42833.5	81090.6	75373.1	80556.1	137019	137368	131788	15.5469	15.5073	15.3865	16.3072	16.2018	16.2977	17.064	17.0677	17.0079
P07108	DBI	Acyl-CoA-binding protein	ACBP_HUMAN	TRUE	100	0.417734	15.381	36912.7	38850	38419.6	27077.4	24711.5	23921.7	84481	84071	82289.1	15.1718	15.2456	15.2296	14.7248	14.5929	14.546	16.3663	16.3593	16.3284
P07195	LDHB	L-lactate dehydrogenase B chain	LDHB_HUMAN	TRUE	100	0.108746	19.3031	616142	609936	619103	652144	678506	697107	696245	706530	694772	19.2329	19.2183	19.2398	19.3148	19.372	19.411	19.4092	19.4304	19.4062
P07197	NEFM	Neurofilament medium polypeptide	NFM_HUMAN	TRUE	94.4	0.273719	10.3693	1936.73	1725.35	1354.81	1759.89	1927.5	1523.99	874.56	963.801	855.393	10.9194	10.7527	10.4039	10.7813	10.9125	10.5736	9.77241	9.91259	9.74044
P07199	CENPB	Major centromere autoantigen B	CENPB_HUMAN	TRUE	100	0.1207	13.5413	10975.1	11069.3	12177.5	14313.7	15021.3	14199.8	13241.5	10266.3	10494.6	13.422	13.4343	13.5719	13.8051	13.8747	13.7936	13.6928	13.3256	13.3574
P07203	GPX1	Glutathione peroxidase 1	GPX1_HUMAN	TRUE	100	0.35623	15.3344	32183	30381.8	32014.3	39835	39677.9	36220.8	75720.9	76676.7	76437	14.974	14.8909	14.9664	15.2817	15.276	15.1445	16.2084	16.2265	16.222
P07205	PGK2	Phosphoglycerate kinase 2	PGK2_HUMAN	TRUE	100	0.837137	16.693	235927	255915	215595	374580	372315	331265	74091.9	70982.2	63604.5	17.848	17.9653	17.718	18.5149	18.5062	18.3376	16.177	16.1152	15.9568
P07237	P4HB	Protein disulfide-isomerase	PDIA1_HUMAN	TRUE	100	0.116039	18.9615	556822	571836	570162	571801	551418	543576	563434	557855	548616	19.0869	19.1252	19.121	19.1252	19.0728	19.0521	19.1039	19.0895	19.0654
P07305	H1-0	Histone H1.0	H10_HUMAN	TRUE	100	0.691723	17.971	622543	615625	589382	625074	646442	657051	117751	124729	118345	19.2478	19.2317	19.1688	19.2537	19.3022	19.3256	16.8454	16.9284	16.8526
P07311	ACYP1	Acylphosphatase-1	ACYP1_HUMAN	TRUE	100	0.201036	13.8507	17254.2	16418	16158	17007.4	15833.6	13393.1	18894.8	20327.5	18462	14.0747	14.003	13.98	14.0539	13.9507	13.7092	14.2057	14.3111	14.1723
P07339	CTSD	Cathepsin D	CATD_HUMAN	TRUE	100	0.0727271	18.4877	375337	369208	383518	347446	351740	345942	403293	405442	407653	18.5178	18.4941	18.5489	18.4064	18.4241	18.4002	18.6215	18.6291	18.637
P07355	ANXA2	Annexin A2	ANXA2_HUMAN	TRUE	100	0.196487	22.1666	6484502	6381570	6.72162e+06	5373255	5248301	5.3507e+06	4.3175e+06	4.322e+06	4308340	22.6286	22.6055	22.6804	22.3574	22.3234	22.3513	22.0418	22.0433	22.0387
P07384	CAPN1	Calpain-1 catalytic subunit	CAN1_HUMAN	TRUE	100	0.112826	17.834	201472	206032	205586	214050	216173	220445	263471	266077	270111	17.6202	17.6525	17.6494	17.7076	17.7218	17.7501	18.0073	18.0215	18.0432
P07437	TUBB	Tubulin beta chain	TBB5_HUMAN	TRUE	100	0.107109	20.9926	1.73118e+06	1.68462e+06	1.69207e+06	2.16622e+06	2.26439e+06	2.36884e+06	2.16888e+06	2.18625e+06	2.19923e+06	20.7233	20.684	20.6904	21.0468	21.1107	21.1757	21.0485	21.06	21.0686
P07477	SWISS-PROT:P07477	Tax_Id=9606 Gene_Symbol=PRSS1 Trypsin-1 precursor		TRUE	100	0.15652	14.8775	31464.7	31482	30059.2	31594.1	30792.6	30054	36184.8	34617	31828.2	14.9414	14.9422	14.8755	14.9474	14.9103	14.8753	15.1431	15.0792	14.958
P07602	PSAP	Prosaposin	SAP_HUMAN	TRUE	100	0.196871	17.8558	230837	241226	236319	184666	171676	179253	330268	317376	327466	17.8165	17.88	17.8504	17.4946	17.3893	17.4516	18.3333	18.2758	18.321
P07686	HEXB	Beta-hexosaminidase subunit beta	HEXB_HUMAN	TRUE	100	0.145942	16.1239	70515.1	70731.9	72334.1	82419.4	80315.6	80314.6	86593.3	91776.2	88731.9	16.1056	16.1101	16.1424	16.3307	16.2934	16.2934	16.402	16.4858	16.4372
P07737	PFN1	Profilin-1	PROF1_HUMAN	TRUE	100	0.153574	20.9162	2.13083e+06	2.16116e+06	2159686	2.71732e+06	2.40996e+06	2.58058e+06	2.01848e+06	1.95996e+06	1.95468e+06	21.023	21.0434	21.0424	21.3738	21.2006	21.2993	20.9448	20.9024	20.8985
P07738	BPGM	Bisphosphoglycerate mutase	PMGE_HUMAN	TRUE	100	0.635599	12.3148	6259.89	5886.41	6267.14	13241.3	13836.4	14101.1	5077.23	5238.3	4928.37	12.6119	12.5232	12.6136	13.6928	13.7562	13.7835	12.3098	12.3549	12.2669
P07741	APRT	Adenine phosphoribosyltransferase	APT_HUMAN	TRUE	100	0.124119	18.0928	266367	284369	288951	316108	321160	345646	313703	314983	338582	18.0231	18.1174	18.1405	18.2701	18.2929	18.3989	18.259	18.2649	18.3691
P07814	EPRS1	Bifunctional glutamate/proline--tRNA ligase	SYEP_HUMAN	TRUE	100	0.105356	18.3542	345582	348295	352007	331750	341189	337209	296982	293479	292455	18.3987	18.4099	18.4252	18.3397	18.3802	18.3633	18.18	18.1629	18.1579
P07858	CTSB	Cathepsin B	CATB_HUMAN	TRUE	100	0.32397	17.395	229651	221343	224317	192389	177721	179689	284307	272876	272184	17.8091	17.7559	17.7752	17.5537	17.4393	17.4551	18.1171	18.0579	18.0542
P07900	HSP90AA1	Heat shock protein HSP 90-alpha	HS90A_HUMAN	TRUE	100	0.236617	20.3417	1.47979e+06	1.47918e+06	1.46718e+06	1.19851e+06	1.12848e+06	1.13703e+06	946585	922355	912530	20.497	20.4964	20.4846	20.1928	20.1059	20.1168	19.8524	19.815	19.7995
P07902	GALT	Galactose-1-phosphate uridylyltransferase	GALT_HUMAN	TRUE	100	0.334288	12.4104	6565.67	5929.79	6768.79	9035.55	9798.11	9308.36	5494.49	5466.5	5517.91	12.6807	12.5338	12.7247	13.1414	13.2583	13.1843	12.4238	12.4164	12.4299
P07910	HNRNPC	Heterogeneous nuclear ribonucleoproteins C1/C2	HNRPC_HUMAN	TRUE	100	0.0988409	20.0057	949063	945471	956966	1.2626e+06	1272558	1.26907e+06	1.05378e+06	1.02389e+06	1.02803e+06	19.8561	19.8507	19.8681	20.268	20.2793	20.2753	20.0071	19.9656	19.9714
P07919	UQCRH	Cytochrome b-c1 complex subunit 6, mitochondrial	QCR6_HUMAN	TRUE	100	0.125546	15.022	29685.7	30487.6	28918.2	32518	31971	32632.1	38285.2	40783.7	39412.8	14.8575	14.8959	14.8197	14.989	14.9645	14.994	15.2245	15.3157	15.2664
P07942	LAMB1	Laminin subunit beta-1	LAMB1_HUMAN	TRUE	100	0.403245	14.7869	19598.5	19567.4	19185.1	25004.4	24694.8	24967.6	24911.7	24666.3	25091.3	14.2585	14.2562	14.2277	14.6099	14.5919	14.6078	14.6045	14.5903	14.6149
P07947	YES1	Tyrosine-protein kinase Yes	YES_HUMAN	TRUE	100	0.295856	17.549	154430	169919	158537	164811	165586	165185	301753	316325	302640	17.2366	17.3745	17.2745	17.3305	17.3372	17.3337	18.203	18.271	18.2072
P07948	LYN	Tyrosine-protein kinase Lyn	LYN_HUMAN	TRUE	100	0.190675	14.8039	28729.2	29578.7	29020.3	25771.9	25751.9	26781.4	38856.3	38030.9	39404.6	14.8102	14.8523	14.8248	14.6535	14.6524	14.7089	15.2459	15.2149	15.2661
P07954	FH	Fumarate hydratase, mitochondrial	FUMH_HUMAN	TRUE	100	0.150174	17.6378	233623	232516	227214	229277	234963	239715	235870	227776	228355	17.8338	17.827	17.7937	17.8067	17.8421	17.871	17.8476	17.7973	17.8009
P08047	SP1	Transcription factor Sp1	SP1_HUMAN	TRUE	100	0.299374	11.6445	2565.57	2725.16	2151.55	2195.73	3181.17	3405.06	4760.06	3095.47	4983.03	11.3251	11.4121	11.0712	11.1005	11.6353	11.7335	12.2168	11.5959	12.2828
P08048;P17010	ZFY;ZFX	Zinc finger Y-chromosomal protein;Zinc finger X-chromosomal protein	ZFY_HUMAN;ZFX_HUMAN	FALSE	88.9	0.333672	12.4803	NaN	4443.45	NaN	5694.66	4730.43	4201.66	5584.78	5623.22	5016.8	NaN	12.1175	NaN	12.4754	12.2078	12.0367	12.4473	12.4572	12.2926
P08069	IGF1R	Insulin-like growth factor 1 receptor	IGF1R_HUMAN	TRUE	100	0.229026	11.7961	3162.32	3033.49	2850.71	2999.55	2179.31	2361.02	4549.15	4479.46	4655.43	11.6268	11.5668	11.4771	11.5505	11.0897	11.2052	12.1514	12.1291	12.1847
P08134	RHOC	Rho-related GTP-binding protein RhoC	RHOC_HUMAN	TRUE	100	0.125709	16.6807	97597.3	94834.1	91768.5	114314	106420	108858	94687	88452.5	91184.7	16.5746	16.5331	16.4857	16.8026	16.6994	16.7321	16.5309	16.4326	16.4765
P08174	CD55	Complement decay-accelerating factor	DAF_HUMAN	TRUE	100	0.322725	15.8699	87947.7	85316.6	86755.4	36580.8	37242.8	36666.4	42863.8	43827.8	44674.9	16.4244	16.3805	16.4047	15.1588	15.1847	15.1622	15.3875	15.4196	15.4472
P08195	SLC3A2	4F2 cell-surface antigen heavy chain	4F2_HUMAN	TRUE	100	0.306604	17.9119	215958	225743	221388	168377	185516	171240	303090	318978	298628	17.7204	17.7843	17.7562	17.3613	17.5012	17.3857	18.2094	18.2831	18.188
P08236	GUSB	Beta-glucuronidase	BGLR_HUMAN	TRUE	100	0.161183	13.6567	13885.9	13643.6	14223.7	15591.4	15662.1	16458.7	12051.2	12202.8	12547.8	13.7613	13.7359	13.796	13.9285	13.935	14.0066	13.5569	13.5749	13.6151
P08237	PFKM	ATP-dependent 6-phosphofructokinase, muscle type	PFKAM_HUMAN	TRUE	100	0.139031	14.1576	21855.8	22445.1	23810.4	19429.2	18725.8	19406.2	15504.3	14990.2	15501.1	14.4157	14.4541	14.5393	14.2459	14.1927	14.2442	13.9204	13.8717	13.9201
P08238	HSP90AB1	Heat shock protein HSP 90-beta	HS90B_HUMAN	TRUE	100	0.12558	21.1993	2.27768e+06	2.26093e+06	2.33219e+06	2.2796e+06	2.29112e+06	2.29017e+06	2.01018e+06	1.99263e+06	1.96769e+06	21.1191	21.1085	21.1533	21.1204	21.1276	21.127	20.9389	20.9262	20.9081
P08240	SRPRA	Signal recognition particle receptor subunit alpha	SRPRA_HUMAN	TRUE	100	0.185535	15.2147	30036.7	30680.6	29547.6	32722.7	31594.2	29324.2	39979.6	43058.6	40270.6	14.8744	14.905	14.8508	14.998	14.9474	14.8398	15.287	15.394	15.2974
P08243	ASNS	Asparagine synthetase [glutamine-hydrolyzing]	ASNS_HUMAN	TRUE	100	0.522672	15.9717	47395.3	48363.3	47147.3	73991.1	73291.3	75287.9	43461.8	44302.4	42158.2	15.5325	15.5616	15.5249	16.1751	16.1614	16.2001	15.4075	15.4351	15.3635
P08319	ADH4	All-trans-retinol dehydrogenase [NAD(+)] ADH4	ADH4_HUMAN	FALSE	27.8	0.73642	10.4228	NaN	NaN	950.275	2593.63	NaN	NaN	NaN	1922.63	NaN	NaN	NaN	9.8922	11.3408	NaN	NaN	NaN	10.9089	NaN
P08397	HMBS	Porphobilinogen deaminase	HEM3_HUMAN	TRUE	100	0.0561423	14.589	26156.6	24763.7	26521.6	24828.8	26033.9	25139.2	23738.3	23229.7	21768.4	14.6749	14.5959	14.6949	14.5997	14.6681	14.6177	14.5349	14.5037	14.4099
P08559	PDHA1	Pyruvate dehydrogenase E1 component subunit alpha, somatic form, mitochondrial	ODPA_HUMAN	TRUE	100	0.201113	16.7053	105497	106466	106207	147532	156366	148478	109015	107539	103958	16.6868	16.7	16.6965	17.1707	17.2546	17.1799	16.7342	16.7145	16.6656
P08572	COL4A2	Collagen alpha-2(IV) chain	CO4A2_HUMAN	FALSE	83.3	0.514058	11.5703	NaN	NaN	830.86	2465.45	2892.78	1923.24	5069.76	5383.66	4652.77	NaN	NaN	9.69846	11.2676	11.4982	10.9093	12.3077	12.3944	12.1839
P08574	CYC1	Cytochrome c1, heme protein, mitochondrial	CY1_HUMAN	TRUE	100	0.0979194	15.8611	50887.5	57253.5	56914.2	66608.1	68047.2	67646.8	62843.4	65001.4	63068.2	15.635	15.8051	15.7965	16.0234	16.0542	16.0457	15.9395	15.9882	15.9446
P08579	SNRPB2	U2 small nuclear ribonucleoprotein B''	RU2B_HUMAN	TRUE	100	0.118516	14.104	19753.1	16965.1	17767.1	17493.8	15638.9	14031.1	17069.1	15562	13810.6	14.2698	14.0503	14.1169	14.0946	13.9328	13.7763	14.0591	13.9257	13.7535
P08581	MET	Hepatocyte growth factor receptor	MET_HUMAN	TRUE	100	0.341502	11.2933	3113.63	3058.46	2046.11	2257.17	3180.3	3534.42	1440.04	1930.48	977.797	11.6044	11.5786	10.9987	11.1403	11.6349	11.7873	10.4919	10.9147	9.93339
P08582	MELTF	Melanotransferrin	TRFM_HUMAN	TRUE	100	0.359462	14.7281	25263	24359.2	25931.8	26475.3	25983.1	27895.3	50072.9	50336.2	49918.6	14.6247	14.5722	14.6624	14.6924	14.6653	14.7677	15.6117	15.6193	15.6073
P08621	SNRNP70	U1 small nuclear ribonucleoprotein 70 kDa	RU17_HUMAN	TRUE	100	0.0907668	16.7818	123001	119472	123494	123086	123563	108157	102179	102934	101451	16.9083	16.8663	16.9141	16.9093	16.9149	16.7228	16.6407	16.6514	16.6304
P08648	ITGA5	Integrin alpha-5	ITA5_HUMAN	TRUE	100	0.358431	14.5155	17222	16300.3	17329	22208.2	22559.5	22715.2	43940.7	41094.6	41809.5	14.072	13.9926	14.0809	14.4388	14.4615	14.4714	15.4233	15.3267	15.3515
P08651	NFIC	Nuclear factor 1 C-type	NFIC_HUMAN	TRUE	100	0.370782	11.6984	1881.36	3557.69	952.228	3680.38	2308.71	3064.66	4636.04	4014.86	2566.9	10.8776	11.7967	9.89516	11.8456	11.1729	11.5815	12.1787	11.9711	11.3258
P08708	RPS17	40S ribosomal protein S17	RS17_HUMAN	TRUE	100	0.141628	18.1163	317746	314260	328500	293414	273583	283652	230138	211567	207047	18.2775	18.2616	18.3255	18.1626	18.0616	18.1138	17.8121	17.6908	17.6596
P08727	SWISS-PROT:P08727	Tax_Id=9606 Gene_Symbol=KRT19 Keratin, type I cytoskeletal 19		TRUE	100	0.204132	21.2142	3490447	3.47141e+06	3.45651e+06	1.85844e+06	1.90524e+06	1.85471e+06	2455562	2.37434e+06	2.30857e+06	21.735	21.7271	21.7209	20.8257	20.8615	20.8228	21.2276	21.1791	21.1386
P08729	SWISS-PROT:P08729	Tax_Id=9606 Gene_Symbol=KRT7 Keratin, type II cytoskeletal 7		TRUE	83.3	0.271776	11.4304	4118.31	3213.76	3626.61	1360.21	NaN	NaN	1697.88	2736.55	2246.42	12.0078	11.65	11.8244	10.4096	NaN	NaN	10.7295	11.4181	11.1334
P08730-1	SWISS-PROT:P08730-1	Tax_Id=10090 Gene_Symbol=Krt13 Isoform 1 of Keratin, type I cytoskeletal 13		TRUE	100	0.496843	15.7326	112142	126821	116977	68914.9	69114.3	76028.9	32587.2	38316.4	38785.4	16.775	16.9524	16.8359	16.0725	16.0767	16.2143	14.992	15.2257	15.2432
P08754	GNAI3	Guanine nucleotide-binding protein G(i) subunit alpha-3	GNAI3_HUMAN	TRUE	100	0.373108	15.9473	44787.5	48018.3	47747.9	37333.3	36778.4	40620.1	72422.3	74586.5	75221.2	15.4508	15.5513	15.5431	15.1882	15.1666	15.3099	16.1441	16.1866	16.1989
P08779	SWISS-PROT:P08779	Tax_Id=9606 Gene_Symbol=KRT16 Keratin, type I cytoskeletal 16		TRUE	100	0.341385	12.3729	4374.68	4177.9	4640.94	4135.6	5016.74	4496.45	6879.01	6899.6	6589.2	12.095	12.0286	12.1802	12.0139	12.2925	12.1346	12.748	12.7523	12.6859
P08842	STS	Steryl-sulfatase	STS_HUMAN	TRUE	72.2	0.573669	9.59206	1114.49	785.528	537.83	2021.39	1184.83	1532.84	326.86	398.523	1360.67	10.1222	9.61752	9.07101	10.9811	10.2105	10.582	8.35253	8.63852	10.4101
P08865	RPSA	40S ribosomal protein SA	RSSA_HUMAN	TRUE	100	0.158121	20.3466	1.49154e+06	1.47235e+06	1.49781e+06	1.25672e+06	1.16576e+06	1.19254e+06	1.09024e+06	1.0333e+06	1.012e+06	20.5084	20.4897	20.5144	20.2612	20.1528	20.1856	20.0562	19.9788	19.9488
P08910	ABHD2	Monoacylglycerol lipase ABHD2	ABHD2_HUMAN	TRUE	100	0.714606	12.7731	6912.39	6320.62	7103.44	6921.03	5800.96	6080.93	2184.73	2999.53	1852.82	12.755	12.6258	12.7943	12.7568	12.5021	12.5701	11.0932	11.5505	10.8555
P08962	CD63	CD63 antigen	CD63_HUMAN	TRUE	100	0.594801	13.8767	5945.57	6274.47	5659.25	9167.9	7981.97	7347.63	29390.1	31080.7	30676.7	12.5376	12.6153	12.4664	13.1624	12.9625	12.8431	14.843	14.9237	14.9049
P09001	MRPL3	39S ribosomal protein L3, mitochondrial	RM03_HUMAN	TRUE	100	0.138359	14.6417	25340.3	25747.3	24328	29627.2	29142.4	30110.2	25178.7	26181.2	24862.3	14.6291	14.6521	14.5703	14.8546	14.8308	14.878	14.6199	14.6762	14.6017
P09012	SNRPA	U1 small nuclear ribonucleoprotein A	SNRPA_HUMAN	TRUE	100	0.203041	15.4953	45426.8	44327.6	46060	31187.1	32302.5	35874.8	52442.3	49232.5	49884.3	15.4713	15.4359	15.4912	14.9287	14.9794	15.1307	15.6784	15.5873	15.6063
P09104	ENO2	Gamma-enolase	ENOG_HUMAN	FALSE	88.9	0.144645	14.2746	17866.1	NaN	NaN	22743.7	26724.1	21265.5	22117.3	17785	20632.5	14.1249	NaN	NaN	14.4732	14.7059	14.3762	14.4329	14.1184	14.3326
P09110	ACAA1	3-ketoacyl-CoA thiolase, peroxisomal	THIK_HUMAN	TRUE	100	0.24247	15.1729	44272.3	43641.1	42387.3	51369	51924.9	52139.7	33725.4	33907.5	34826.7	15.4341	15.4134	15.3713	15.6486	15.6641	15.6701	15.0415	15.0493	15.0879
P09132	SRP19	Signal recognition particle 19 kDa protein	SRP19_HUMAN	TRUE	100	0.119231	13.6889	11978.2	12339.5	13345.2	12911.8	13201.6	12695.4	12131.9	12405.4	11324	13.5481	13.591	13.704	13.6564	13.6884	13.632	13.5665	13.5987	13.4671
P09211	GSTP1	Glutathione S-transferase P	GSTP1_HUMAN	TRUE	100	0.16037	20.6267	2.12554e+06	2.03097e+06	1.99531e+06	1.83088e+06	1666332	1.63706e+06	1867892	1.83936e+06	1.77262e+06	21.0194	20.9537	20.9282	20.8041	20.6682	20.6427	20.833	20.8108	20.7574
P09234	SNRPC	U1 small nuclear ribonucleoprotein C	RU1C_HUMAN	TRUE	100	0.0766683	14.7666	29246.2	29939.4	29017.6	27070.7	27450.4	29071.9	25844.2	25887.1	26548.8	14.836	14.8698	14.8246	14.7244	14.7445	14.8273	14.6576	14.6599	14.6964
P09327	VIL1	Villin-1	VILI_HUMAN	TRUE	100	0.149288	19.0326	561111	561494	571099	619610	616420	608867	575358	574492	577587	19.0979	19.0989	19.1234	19.241	19.2336	19.2158	19.1341	19.1319	19.1397
P09382	LGALS1	Galectin-1	LEG1_HUMAN	TRUE	100	0.194059	19.4036	907832	906164	898047	831323	885256	879884	646234	664809	636117	19.7921	19.7894	19.7764	19.665	19.7557	19.747	19.3017	19.3426	19.2789
P09417	QDPR	Dihydropteridine reductase	DHPR_HUMAN	TRUE	100	0.0839465	15.4169	45933.2	46197	48711.2	48367.4	49729.7	48570.1	44994.9	46343.6	46313.4	15.4872	15.4955	15.572	15.5617	15.6018	15.5678	15.4575	15.5001	15.4991
P09429	HMGB1	High mobility group protein B1	HMGB1_HUMAN	TRUE	100	0.152149	19.6415	832077	817450	815804	1.09857e+06	1.07469e+06	1.06606e+06	823935	802608	796762	19.6664	19.6408	19.6379	20.0672	20.0355	20.0239	19.6522	19.6143	19.6038
P09488	GSTM1	Glutathione S-transferase Mu 1	GSTM1_HUMAN	TRUE	100	0.297856	15.6018	42869.3	38992	41508.9	34572.5	33320.3	31908.5	71678	67217	72564	15.3877	15.2509	15.3411	15.0773	15.0241	14.9617	16.1292	16.0365	16.147
P09493	TPM1	Tropomyosin alpha-1 chain	TPM1_HUMAN	TRUE	100	0.135505	15.7885	54475.3	50510.7	53247.4	44061.1	40577.8	47504.7	66488.1	65098.9	64725.9	15.7333	15.6243	15.7004	15.4272	15.3084	15.5358	16.0208	15.9903	15.9821
P09496	CLTA	Clathrin light chain A	CLCA_HUMAN	TRUE	100	0.149252	14.9528	24995	28094.6	27663.2	29190.1	33961.9	32904.3	40548.6	39213.1	40673.5	14.6094	14.778	14.7557	14.8332	15.0516	15.006	15.3074	15.259	15.3118
P09497	CLTB	Clathrin light chain B	CLCB_HUMAN	TRUE	100	0.0958061	15.8413	53647	55399	52772.2	54977.5	47724.7	56253.2	60845.8	60915.3	60857.8	15.7112	15.7576	15.6875	15.7466	15.5424	15.7796	15.8929	15.8945	15.8932
P09525	ANXA4	Annexin A4	ANXA4_HUMAN	TRUE	100	0.324847	17.053	111077	115183	107926	120659	120206	123149	240351	241600	236629	16.7612	16.8136	16.7197	16.8806	16.8752	16.91	17.8748	17.8823	17.8523
P09543	CNP	2',3'-cyclic-nucleotide 3'-phosphodiesterase	CN37_HUMAN	TRUE	100	0.174122	15.4888	47809.6	48280.7	46733.8	55416	55764.5	55623.5	58345.6	57233.2	56506.8	15.545	15.5592	15.5122	15.758	15.7671	15.7634	15.8323	15.8046	15.7861
P09601	HMOX1	Heme oxygenase 1	HMOX1_HUMAN	TRUE	100	0.735338	14.1162	14360	13661.8	13715.3	12266.1	12836.4	12348.8	7150.05	6467.36	7130.5	13.8098	13.7379	13.7435	13.5824	13.648	13.5921	12.8037	12.659	12.7998
P09622	DLD	Dihydrolipoyl dehydrogenase, mitochondrial	DLDH_HUMAN	TRUE	100	0.105723	16.2591	86881.5	85777.6	87675.6	78465.7	83776.9	81268.3	80297	80091.5	76584.1	16.4068	16.3883	16.4199	16.2598	16.3543	16.3104	16.2931	16.2894	16.2248
P09651	HNRNPA1	Heterogeneous nuclear ribonucleoprotein A1	ROA1_HUMAN	TRUE	100	0.10396	19.7102	853400	805157	817115	760927	714348	718650	917381	893764	895470	19.7029	19.6189	19.6402	19.5374	19.4463	19.4549	19.8072	19.7695	19.7723
P09661	SNRPA1	U2 small nuclear ribonucleoprotein A'	RU2A_HUMAN	TRUE	100	0.0747791	15.9465	64783.9	66808.6	66512.2	70857.2	69692.6	69518.7	57213.3	59370	58043.6	15.9833	16.0277	16.0213	16.1126	16.0887	16.0851	15.8041	15.8574	15.8248
P09668	CTSH	Pro-cathepsin H	CATH_HUMAN	TRUE	100	0.404768	12.8812	7437.62	6193.5	7242.13	6623.35	8024.46	6827.21	13349.2	14837.7	14440.8	12.8606	12.5965	12.8222	12.6933	12.9702	12.7371	13.7045	13.857	13.8179
P09669	COX6C	Cytochrome c oxidase subunit 6C	COX6C_HUMAN	TRUE	100	0.176009	16.1507	69054.9	68555.8	69112.3	98550.1	97277.2	98434.1	73319.4	72624.5	76194	16.0755	16.065	16.0767	16.5886	16.5698	16.5869	16.1619	16.1482	16.2174
P09758	TACSTD2	Tumor-associated calcium signal transducer 2	TACD2_HUMAN	TRUE	100	0.971231	14.8696	17569.7	17036.3	16544.6	5385.45	4413.43	6244.17	42843.4	42214.1	44573.5	14.1008	14.0563	14.0141	12.3949	12.1077	12.6083	15.3868	15.3654	15.4439
P09874	PARP1	Poly [ADP-ribose] polymerase 1	PARP1_HUMAN	TRUE	100	0.121778	18.1636	317103	322322	324639	347976	350458	353414	288173	290485	288247	18.2746	18.2981	18.3085	18.4086	18.4189	18.431	18.1366	18.1481	18.1369
P09884	POLA1	DNA polymerase alpha catalytic subunit	DPOLA_HUMAN	TRUE	100	0.174402	14.1822	13118.1	15483.8	20164.5	18969	22646.3	22690.1	17233.3	18691.3	18902.8	13.6793	13.9185	14.2995	14.2114	14.467	14.4698	14.0729	14.1901	14.2063
P09913	IFIT2	Interferon-induced protein with tetratricopeptide repeats 2	IFIT2_HUMAN	FALSE	83.3	0.713142	10.8656	1698.32	NaN	NaN	666.309	1354.89	715.352	5436.04	5540.28	4918.15	10.7299	NaN	NaN	9.38005	10.404	9.48251	12.4083	12.4357	12.2639
P09914	IFIT1	Interferon-induced protein with tetratricopeptide repeats 1	IFIT1_HUMAN	TRUE	100	0.443814	12.829	3903.85	2061.64	5341.65	3288.52	5578.3	5346.84	13135.9	13476.9	12931.8	11.9307	11.0096	12.3831	11.6832	12.4456	12.3845	13.6812	13.7182	13.6586
P09917	ALOX5	Polyunsaturated fatty acid 5-lipoxygenase	LOX5_HUMAN	FALSE	16.7	0.705455	10.4453	NaN	NaN	NaN	NaN	NaN	NaN	529.979	1711.09	2989.12	NaN	NaN	NaN	NaN	NaN	NaN	9.04979	10.7407	11.5455
P09958	FURIN	Furin	FURIN_HUMAN	TRUE	77.8	0.370479	11.2548	2083.81	1728.27	1707.15	3457.72	2410.2	2914.32	4331.24	3944.71	3447.86	11.025	10.7551	10.7374	11.7556	11.2349	11.5089	12.0806	11.9457	11.7515
P09960	LTA4H	Leukotriene A-4 hydrolase	LKHA4_HUMAN	TRUE	100	0.185995	16.666	132975	135963	132661	133145	123926	127800	100186	98180.5	95755.3	17.0208	17.0529	17.0174	17.0226	16.9191	16.9635	16.6123	16.5831	16.5471
P09972	ALDOC	Fructose-bisphosphate aldolase C	ALDOC_HUMAN	TRUE	100	0.32416	19.186	762020	777706	812178	923901	1.02077e+06	946976	585472	629859	591136	19.5395	19.5689	19.6314	19.8174	19.9612	19.853	19.1592	19.2647	19.1731
P0C0L4	C4A	Complement C4-A	CO4A_HUMAN	TRUE	94.4	0.378853	13.1525	7307.1	6693.35	13475.6	6634.84	10254.2	8134	12573.9	12014.9	13534.3	12.8351	12.7085	13.7181	12.6958	13.3239	12.9897	13.6181	13.5525	13.7243
P0C0S5;Q71UI9	H2AZ1;H2AZ2	Histone H2A.Z;Histone H2A.V	H2AZ_HUMAN;H2AV_HUMAN	TRUE	100	0.195322	18.1285	347884	371118	310598	383404	349815	354061	245594	243168	240519	18.4082	18.5015	18.2447	18.5485	18.4162	18.4336	17.9059	17.8916	17.8758
P0C0S8;Q96KK5;Q99878	H2AC17;H2AC12;H2AC14	Histone H2A type 1;Histone H2A type 1-H;Histone H2A type 1-J	H2A1_HUMAN;H2A1H_HUMAN;H2A1J_HUMAN	TRUE	100	0.128327	23.3353	10622021	9767566	10175487	12895767	13995587	13059039	11008665	10960116	9959366	23.3406	23.2196	23.2786	23.6204	23.7385	23.6385	23.3921	23.3858	23.2476
P0C2W1	FBXO45	F-box/SPRY domain-containing protein 1	FBSP1_HUMAN	TRUE	100	0.1472	10.4123	1546.56	1586.18	1692.64	1218.02	1139.91	973.194	1371.48	1300.43	1150.66	10.5948	10.6313	10.7251	10.2503	10.1547	9.92658	10.4215	10.3448	10.1682
P0C870	JMJD7	Bifunctional peptidase and (3S)-lysyl hydroxylase JMJD7	JMJD7_HUMAN	TRUE	100	0.273888	11.0584	2408.62	2816.64	924.856	3287.74	3033.35	2817.78	2279.95	1960.21	2466.19	11.234	11.4598	9.85308	11.6829	11.5667	11.4603	11.1548	10.9368	11.2681
P0CAP2	POLR2M	DNA-directed RNA polymerase II subunit GRINL1A	GRL1A_HUMAN	TRUE	100	0.277396	12.1366	3795.73	3840.44	3241.13	3187.62	3708.94	3014.14	6119.84	6227.64	6834.49	11.8902	11.9071	11.6623	11.6383	11.8568	11.5575	12.5793	12.6045	12.7386
P0CG13	CHTF8	Chromosome transmission fidelity protein 8 homolog	CTF8_HUMAN	TRUE	66.7	0.294309	8.72511	331.246	NaN	361.502	427.26	186.52	NaN	441.835	669.983	621.869	8.37176	NaN	8.49786	8.73897	7.54319	NaN	8.78736	9.38798	9.28047
P0CG39	POTEJ	POTE ankyrin domain family member J	POTEJ_HUMAN	TRUE	100	0.0893151	12.6684	6204.01	7416.09	7854.19	6374.38	6902.29	6139.92	6383.45	6291.9	6114.18	12.599	12.8564	12.9392	12.6381	12.7529	12.584	12.6401	12.6193	12.5779
P0CG47;P0CG48	UBB;UBC	Polyubiquitin-B;Polyubiquitin-C	UBB_HUMAN;UBC_HUMAN	TRUE	100	0.581978	17.0925	113230	110131	109203	81506.3	78949.8	74817.2	129772	130967	132711	16.7889	16.7489	16.7367	16.3146	16.2686	16.1911	16.9856	16.9988	17.0179
P0CJ78	ZNF865	Zinc finger protein 865	ZN865_HUMAN	TRUE	100	0.226257	10.2933	1333.02	1080.2	847.791	1426.87	1829.73	1541.99	1173.38	1664.92	1077.73	10.3805	10.0771	9.72756	10.4786	10.8374	10.5906	10.1965	10.7012	10.0738
P0DI81;P0DI82	TRAPPC2;TRAPPC2B	Trafficking protein particle complex subunit 2;Trafficking protein particle complex subunit 2B	TPC2A_HUMAN;TPC2B_HUMAN	TRUE	100	0.166224	13.6327	13901.9	14134.3	14970.3	11196.9	14490	14524.6	8431.27	9826.53	10538.8	13.763	13.7869	13.8698	13.4508	13.8228	13.8262	13.0415	13.2625	13.3634
P0DJ93	SMIM13	Small integral membrane protein 13	SIM13_HUMAN	TRUE	94.4	0.190434	11.6313	3563.43	3259.59	3580.07	3729.2	2788.43	4575.72	3649.38	3589.35	3638.71	11.7991	11.6705	11.8058	11.8646	11.4452	12.1598	11.8334	11.8095	11.8292
P0DJG4	THEGL	Testicular haploid expressed gene protein-like	THEGL_HUMAN	TRUE	100	0.255995	12.9693	10398.8	11405.9	11162.6	9437.65	9086.46	7701.14	5507.54	5784.29	5512.17	13.3441	13.4775	13.4464	13.2042	13.1495	12.9109	12.4272	12.4979	12.4284
P0DKV0	SPATA31C1	Putative spermatogenesis-associated protein 31C1	S31C1_HUMAN	TRUE	94.4	0.50026	9.83463	914.836	875.549	797.21	194.155	168.883	NaN	1315.96	1808.34	1390.33	9.83737	9.77404	9.63882	7.60106	7.39988	NaN	10.3619	10.8205	10.4412
P0DMM9;P0DMN0	SULT1A3;SULT1A4	Sulfotransferase 1A3;Sulfotransferase 1A4	ST1A3_HUMAN;ST1A4_HUMAN	TRUE	94.4	0.305192	11.2924	2201.61	2732.26	3170.56	NaN	1779.94	1659.13	1792.38	2550.32	3271.35	11.1043	11.4159	11.6305	NaN	10.7976	10.6962	10.8077	11.3165	11.6757
P0DMV8;P0DMV9	HSPA1A;HSPA1B	Heat shock 70 kDa protein 1A;Heat shock 70 kDa protein 1B	HS71A_HUMAN;HS71B_HUMAN	TRUE	100	0.541774	21.1095	1.78515e+06	1.8046e+06	1.79223e+06	2099956	2.06427e+06	2.06215e+06	1.59109e+06	1.59038e+06	1534144	20.7676	20.7832	20.7733	21.0019	20.9772	20.9757	20.6016	20.6009	20.549
P0DP23;P0DP24;P0DP25	CALM1;CALM2;CALM3	Calmodulin-1;Calmodulin-2;Calmodulin-3	CALM1_HUMAN;CALM2_HUMAN;CALM3_HUMAN	TRUE	100	0.276241	17.3644	142390	153565	148000	90553.9	82826.9	89551.9	230763	226180	231484	17.1195	17.2285	17.1752	16.4665	16.3378	16.4504	17.8161	17.7871	17.8206
P0DPB6	POLR1D	DNA-directed RNA polymerases I and III subunit RPAC2	RPAC2_HUMAN	TRUE	100	0.147537	14.3625	21066.1	25156.6	21988.3	21131	24481.8	24372.3	15322.2	15777	15609.7	14.3626	14.6186	14.4244	14.3671	14.5794	14.573	13.9033	13.9455	13.9302
P0DPD7	EEF1AKMT4	EEF1A lysine methyltransferase 4	EFMT4_HUMAN	TRUE	100	0.149094	12.6169	6212.64	6056.77	6206.57	6749.39	8083.11	5604.44	6674.21	7663.35	8619.78	12.601	12.5643	12.5996	12.7205	12.9807	12.4524	12.7044	12.9038	13.0734
P0DPH7;P0DPH8	TUBA3C;TUBA3D	Tubulin alpha-3C chain;Tubulin alpha-3D chain	TBA3C_HUMAN;TBA3D_HUMAN	TRUE	100	0.138206	19.0333	625360	611327	552040	679347	662334	626152	505514	511048	528033	19.2543	19.2216	19.0744	19.3738	19.3372	19.2562	18.9474	18.9631	19.0103
P0DTL6	ZFTRAF1	Zinc finger TRAF-type-containing protein 1	ZTRF1_HUMAN	TRUE	100	0.214376	12.0191	4319.25	3737.5	4412.45	3758.72	3324.02	3161.66	6020.42	5904.08	6199.73	12.0766	11.8679	12.1074	11.876	11.6987	11.6265	12.5556	12.5275	12.598
P10109	FDX1	Adrenodoxin, mitochondrial	ADX_HUMAN	TRUE	100	0.302568	13.3837	14682.8	14401.1	16679.7	12904.9	13609.2	13374.5	9082.09	8747.58	9883.61	13.8418	13.8139	14.0258	13.6556	13.7323	13.7072	13.1488	13.0947	13.2708
P10114	RAP2A	Ras-related protein Rap-2a	RAP2A_HUMAN	TRUE	100	0.190554	14.7106	27519	29357.4	26521.2	15976	20202.6	17248.2	29259.8	29166.5	32025.4	14.7481	14.8414	14.6949	13.9636	14.3023	14.0742	14.8366	14.832	14.9669
P10155	RO60	RNA-binding protein RO60	RO60_HUMAN	TRUE	100	0.0874175	15.1362	38001.2	37010.2	39132.5	36658.5	39474.1	39859.1	30344.1	31798.4	32727.3	15.2138	15.1756	15.2561	15.1619	15.2686	15.2826	14.8891	14.9567	14.9982
P10253	GAA	Lysosomal alpha-glucosidase	LYAG_HUMAN	TRUE	100	0.221988	15.2878	39928.9	39679.4	39605.3	50578.4	47435.6	47561.1	53047.2	53460.6	58023.3	15.2851	15.2761	15.2734	15.6262	15.5337	15.5375	15.695	15.7062	15.8243
P10301	RRAS	Ras-related protein R-Ras	RRAS_HUMAN	TRUE	100	0.191825	15.2942	57004.4	55932	55828.8	35731.5	33196	32470.5	34953.3	34671	32845.3	15.7988	15.7714	15.7687	15.1249	15.0187	14.9868	15.0931	15.0814	15.0034
P10321	HLA-C	HLA class I histocompatibility antigen, C alpha chain	HLAC_HUMAN	TRUE	100	0.345439	16.8681	119687	118645	116166	90078.4	89206.6	85135.5	205618	200578	206306	16.8689	16.8563	16.8258	16.4589	16.4449	16.3775	17.6496	17.6138	17.6544
P10398	ARAF	Serine/threonine-protein kinase A-Raf	ARAF_HUMAN	TRUE	100	0.232441	13.1221	7914.96	7599.42	7457.33	6384.05	6625.25	5877.96	10773.6	10044.6	10816.8	12.9504	12.8917	12.8644	12.6403	12.6938	12.5211	13.3952	13.2941	13.401
P10412	H1-4	Histone H1.4	H14_HUMAN	TRUE	100	0.235512	18.3492	474568	457033	469266	388581	381616	384404	215443	209057	199222	18.8563	18.8019	18.84	18.5679	18.5418	18.5523	17.7169	17.6735	17.604
P10515	DLAT	Dihydrolipoyllysine-residue acetyltransferase component of pyruvate dehydrogenase complex, mitochondrial	ODP2_HUMAN	TRUE	100	0.100475	15.8778	61567.6	61290	64047.6	63396.8	64696.8	67237.4	55799	56876.5	53894.9	15.9099	15.9034	15.9669	15.9521	15.9814	16.037	15.768	15.7955	15.7179
P10586	PTPRF	Receptor-type tyrosine-protein phosphatase F	PTPRF_HUMAN	TRUE	100	0.227608	12.7442	5281.46	5070.08	5706.1	6139.62	6440.72	6500.18	7406.42	6665.09	6520.93	12.3667	12.3078	12.4783	12.5839	12.653	12.6663	12.8546	12.7024	12.6709
P10588	NR2F6	Nuclear receptor subfamily 2 group F member 6	NR2F6_HUMAN	TRUE	100	0.324345	12.2518	4472.33	3322.82	3487.92	4926.94	5101.85	4087.58	7137.6	7102.78	7293.14	12.1268	11.6982	11.7682	12.2665	12.3168	11.997	12.8012	12.7942	12.8323
P10599	TXN	Thioredoxin	THIO_HUMAN	TRUE	100	0.219454	19.0384	485197	444011	407174	453960	434308	434449	811760	780453	745043	18.8882	18.7602	18.6353	18.7922	18.7284	18.7288	19.6307	19.574	19.507
P10606	COX5B	Cytochrome c oxidase subunit 5B, mitochondrial	COX5B_HUMAN	TRUE	100	0.174616	17.4905	188036	180407	177465	247007	220890	237309	229412	214846	208851	17.5207	17.4609	17.4372	17.9142	17.753	17.8564	17.8076	17.7129	17.6721
P10619	CTSA	Lysosomal protective protein	PPGB_HUMAN	TRUE	100	0.125993	14.0487	17481.1	17427.7	17677.9	17499.5	16875.5	18362.4	20267.6	20784.7	21075.5	14.0935	14.0891	14.1097	14.095	14.0426	14.1645	14.3069	14.3432	14.3633
P10620	MGST1	Microsomal glutathione S-transferase 1	MGST1_HUMAN	TRUE	100	0.196265	13.5401	9660.77	9412.12	8516.54	9560.35	9955.25	8576.61	15462.9	15452.8	14192.1	13.2379	13.2003	13.0561	13.2228	13.2812	13.0662	13.9165	13.9156	13.7928
P10644	PRKAR1A	cAMP-dependent protein kinase type I-alpha regulatory subunit	KAP0_HUMAN	TRUE	100	0.240347	14.82	27069.6	28865.7	27626.2	22249.4	25500.7	25889.7	38059.1	40339.1	39393.6	14.7244	14.8171	14.7537	14.4415	14.6383	14.6601	15.216	15.2999	15.2657
P10768	ESD	S-formylglutathione hydrolase	ESTD_HUMAN	TRUE	100	0.0554427	16.0202	71757	66738.7	70605.2	68999.7	70334.3	68714.1	65481.5	64200.4	69620.4	16.1308	16.0262	16.1075	16.0743	16.1019	16.0683	15.9988	15.9703	16.0872
P10809	HSPD1	60 kDa heat shock protein, mitochondrial	CH60_HUMAN	TRUE	100	0.189559	20.4445	1.34277e+06	1.33219e+06	1.35146e+06	2.01423e+06	1.94062e+06	1.92423e+06	1.46641e+06	1480330	1.46794e+06	20.3568	20.3454	20.3661	20.9418	20.8881	20.8758	20.4839	20.4975	20.4854
P10909	CLU	Clusterin	CLUS_HUMAN	TRUE	94.4	0.629372	13.2812	16842.7	17351.6	18716.2	25375.1	26319.8	23647.6	3296.31	3088.71	2887.97	14.0398	14.0828	14.192	14.6311	14.6839	14.5294	11.6866	11.5928	11.4958
P11021	HSPA5	Endoplasmic reticulum chaperone BiP	BIP_HUMAN	TRUE	100	0.242289	20.9517	2.24366e+06	2.29408e+06	2.25472e+06	2.73139e+06	2748467	2.67456e+06	1.47149e+06	1488174	1.47203e+06	21.0974	21.1295	21.1045	21.3812	21.3902	21.3509	20.4888	20.5051	20.4894
P11047	LAMC1	Laminin subunit gamma-1	LAMC1_HUMAN	TRUE	100	0.368834	15.7298	40244.2	39592.7	40870.2	35618.3	33058.4	34216.2	59309.8	59596.4	57927	15.2965	15.2729	15.3188	15.1203	15.0127	15.0624	15.856	15.8629	15.8219
P11117	ACP2	Lysosomal acid phosphatase	PPAL_HUMAN	TRUE	100	0.157445	14.7412	24623.5	24997.6	25974.7	29360	26737.7	24676.2	35509.6	37078.2	36228.7	14.5877	14.6095	14.6648	14.8416	14.7066	14.5908	15.1159	15.1783	15.1448
P11137	MAP2	Microtubule-associated protein 2	MTAP2_HUMAN	TRUE	100	0.329603	13.455	15515.7	15922	17050.4	15087.3	18216.7	17360.3	7169.06	9546.16	8351.33	13.9214	13.9587	14.0575	13.881	14.153	14.0835	12.8076	13.2207	13.0278
P11142	HSPA8	Heat shock cognate 71 kDa protein	HSP7C_HUMAN	TRUE	100	0.0562277	21.2843	2.32802e+06	2.29909e+06	2.30101e+06	2.7842e+06	2.60435e+06	2615550	2.54828e+06	2.45138e+06	2.43647e+06	21.1507	21.1326	21.1338	21.4088	21.3125	21.3187	21.2811	21.2252	21.2164
P11166	SLC2A1	Solute carrier family 2, facilitated glucose transporter member 1	GTR1_HUMAN	TRUE	100	0.610226	17.9321	146014	147875	143707	96335.5	100674	104989	302301	296356	296322	17.1558	17.174	17.1328	16.5558	16.6193	16.6799	18.2056	18.177	18.1768
P11169	SLC2A3	Solute carrier family 2, facilitated glucose transporter member 3	GTR3_HUMAN	TRUE	100	0.517071	18.1976	665353	645341	680623	200778	184486	195784	190333	192981	185963	19.3438	19.2997	19.3765	17.6152	17.4932	17.5789	17.5382	17.5581	17.5047
P11171	EPB41	Protein 4.1	EPB41_HUMAN	TRUE	100	0.0827889	13.7028	12327.3	13529	12627.8	14065.2	14563.4	15641.9	14198.4	14311.3	15467.3	13.5896	13.7238	13.6243	13.7798	13.8301	13.9331	13.7934	13.8049	13.9169
P11172	UMPS	Uridine 5'-monophosphate synthase	UMPS_HUMAN	TRUE	100	0.0982002	15.628	50430.2	51068	49523.1	49676	56480.7	51833.2	58983.8	55305.2	54168	15.622	15.6401	15.5958	15.6003	15.7855	15.6616	15.848	15.7551	15.7252
P11177	PDHB	Pyruvate dehydrogenase E1 component subunit beta, mitochondrial	ODPB_HUMAN	TRUE	100	0.0831032	16.5593	94470.1	96132.3	94247.1	106456	104260	104275	103475	101113	100628	16.5276	16.5527	16.5242	16.6999	16.6698	16.67	16.6589	16.6256	16.6187
P11182	DBT	Lipoamide acyltransferase component of branched-chain alpha-keto acid dehydrogenase complex, mitochondrial	ODB2_HUMAN	TRUE	100	0.125496	14.0574	16901.5	18466.7	18171	18756.2	20727.4	20087.6	17940.6	19280.8	18968.8	14.0449	14.1726	14.1493	14.1951	14.3393	14.294	14.1309	14.2349	14.2113
P11216	PYGB	Glycogen phosphorylase, brain form	PYGB_HUMAN	TRUE	100	0.167915	16.5317	121577	119200	119211	107394	104804	104384	81251.3	80218.9	77780	16.8915	16.863	16.8632	16.7125	16.6773	16.6715	16.3101	16.2917	16.2471
P11233	RALA	Ras-related protein Ral-A	RALA_HUMAN	TRUE	100	0.144797	14.4596	24994.2	24378.7	25106.8	20574.7	19103	19046.3	26904.1	26661.2	27496.6	14.6093	14.5733	14.6158	14.3286	14.2215	14.2172	14.7155	14.7025	14.747
P11234	RALB	Ras-related protein Ral-B	RALB_HUMAN	TRUE	100	0.114262	16.0319	79795.2	76052.6	72125.1	75113	72085.6	73284.3	66183.5	64554.6	62394.7	16.284	16.2147	16.1382	16.1968	16.1374	16.1612	16.0142	15.9782	15.9291
P11274	BCR	Breakpoint cluster region protein	BCR_HUMAN	TRUE	100	0.128427	13.3862	10142.4	10701.5	11140.5	9536.34	8903.47	9730.3	10477.2	9898.54	9083.15	13.3081	13.3855	13.4435	13.2192	13.1202	13.2483	13.355	13.273	13.149
P11279	LAMP1	Lysosome-associated membrane glycoprotein 1	LAMP1_HUMAN	TRUE	100	0.17567	17.0052	140997	138917	149783	165315	168104	163376	146290	157667	160001	17.1053	17.0839	17.1925	17.3349	17.359	17.3178	17.1585	17.2665	17.2877
P11309	PIM1	Serine/threonine-protein kinase pim-1	PIM1_HUMAN	FALSE	11.1	0.658753	10.1161	NaN	NaN	NaN	NaN	NaN	NaN	NaN	NaN	NaN	NaN	NaN	NaN	NaN	NaN	NaN	NaN	NaN	NaN
P11310	ACADM	Medium-chain specific acyl-CoA dehydrogenase, mitochondrial	ACADM_HUMAN	TRUE	100	0.165535	15.7803	52592.7	53968.8	54256.8	71451.8	69253.3	66288.6	70585.5	70324.3	68337.9	15.6826	15.7198	15.7275	16.1247	16.0796	16.0165	16.1071	16.1017	16.0604
P11362	FGFR1	Fibroblast growth factor receptor 1	FGFR1_HUMAN	TRUE	100	0.161848	17.2691	173063	165979	158103	196184	215303	219527	133492	150407	148400	17.4009	17.3406	17.2705	17.5818	17.716	17.744	17.0264	17.1985	17.1791
P11387	TOP1	DNA topoisomerase 1	TOP1_HUMAN	TRUE	100	0.186631	17.2075	160108	157383	157940	174251	174339	175294	195813	193401	195649	17.2887	17.2639	17.269	17.4108	17.4115	17.4194	17.5791	17.5612	17.5779
P11388	TOP2A	DNA topoisomerase 2-alpha	TOP2A_HUMAN	TRUE	100	0.3159	16.4574	82891.5	84017.3	82023	126332	129889	135877	133454	133337	132945	16.3389	16.3584	16.3237	16.9469	16.9869	17.0519	17.026	17.0247	17.0205
P11413	G6PD	Glucose-6-phosphate 1-dehydrogenase	G6PD_HUMAN	TRUE	100	0.161964	17.7349	275682	275430	266832	261253	253019	260921	202840	201779	201060	18.0726	18.0713	18.0256	17.9951	17.9489	17.9933	17.63	17.6224	17.6173
P11441	UBL4A	Ubiquitin-like protein 4A	UBL4A_HUMAN	TRUE	100	0.154879	13.6398	10420.2	11867.7	11692.1	11830.7	15065.7	13630.7	11101.4	12346.4	11556.7	13.3471	13.5348	13.5132	13.5302	13.879	13.7346	13.4385	13.5918	13.4964
P11473	VDR	Vitamin D3 receptor	VDR_HUMAN	FALSE	33.3	0.103032	10.8693	NaN	NaN	NaN	1747.6	1663.69	1992.19	1729.93	1980.21	2159.09	NaN	NaN	NaN	10.7712	10.7002	10.9601	10.7565	10.9514	11.0762
P11474	ESRRA	Steroid hormone receptor ERR1	ERR1_HUMAN	TRUE	100	0.266148	11.94	4651.14	5907.83	5967.37	4419.31	3362.43	6094.07	2522.68	3656.52	3138.3	12.1834	12.5284	12.5429	12.1096	11.7153	12.5732	11.3007	11.8363	11.6158
P11498	PC	Pyruvate carboxylase, mitochondrial	PYC_HUMAN	TRUE	100	0.346434	14.6072	38908.9	39448.2	39250.4	33848.2	36060.1	36139.6	18181.2	17382.4	17441.1	15.2478	15.2677	15.2604	15.0468	15.1381	15.1413	14.1502	14.0853	14.0902
P11586	MTHFD1	C-1-tetrahydrofolate synthase, cytoplasmic	C1TC_HUMAN	TRUE	100	0.0902575	17.8485	224520	222885	225430	232503	239465	240031	236321	228174	232982	17.7765	17.7659	17.7823	17.8269	17.8695	17.8729	17.8504	17.7998	17.8299
P11717	IGF2R	Cation-independent mannose-6-phosphate receptor	MPRI_HUMAN	TRUE	100	0.116799	15.4899	56435.5	54975.8	55270.6	44343.1	46242.1	44336	45808.6	46566.4	45376.7	15.7843	15.7465	15.7542	15.4364	15.4969	15.4362	15.4833	15.507	15.4697
P11766	ADH5	Alcohol dehydrogenase class-3	ADHX_HUMAN	TRUE	100	0.059793	17.1558	144631	142236	146378	154900	157056	148763	148926	153043	148910	17.142	17.1179	17.1593	17.241	17.2609	17.1827	17.1842	17.2236	17.1841
P11802	CDK4	Cyclin-dependent kinase 4	CDK4_HUMAN	TRUE	100	0.412027	12.789	11854.8	10666.3	11394.7	6050.92	7096.55	6953.69	5026.87	4575.87	4652.51	13.5332	13.3808	13.4761	12.5629	12.7929	12.7636	12.2954	12.1598	12.1838
P11908	PRPS2	Ribose-phosphate pyrophosphokinase 2	PRPS2_HUMAN	TRUE	100	0.135073	17.0816	154653	156993	161998	152138	160873	154823	157321	150782	153286	17.2387	17.2603	17.3056	17.215	17.2956	17.2403	17.2633	17.2021	17.2259
P11940	PABPC1	Polyadenylate-binding protein 1	PABP1_HUMAN	TRUE	100	0.141719	18.4827	400072	393676	402565	337526	336718	335886	296020	294402	292149	18.6099	18.5866	18.6189	18.3646	18.3612	18.3576	18.1753	18.1674	18.1563
P12004	PCNA	Proliferating cell nuclear antigen	PCNA_HUMAN	TRUE	100	0.208209	18.9352	472667	471544	500827	663454	634586	666130	639248	627499	621220	18.8505	18.847	18.934	19.3396	19.2755	19.3454	19.286	19.2593	19.2447
P12074	COX6A1	Cytochrome c oxidase subunit 6A1, mitochondrial	CX6A1_HUMAN	TRUE	100	0.176027	13.9759	17994.7	16373.7	17729.2	20768.4	20891	21125.2	17356.3	17162.7	17948.8	14.1353	13.9991	14.1138	14.3421	14.3506	14.3667	14.0832	14.067	14.1316
P12081	HARS1	Histidine--tRNA ligase, cytoplasmic	HARS1_HUMAN	TRUE	100	0.0652402	16.3855	94183.2	93205.8	96717.9	79894.7	78340.2	81309.3	79150.8	78587.5	79767.8	16.5232	16.5081	16.5615	16.2858	16.2575	16.3111	16.2723	16.262	16.2835
P12109	COL6A1	Collagen alpha-1(VI) chain	CO6A1_HUMAN	TRUE	100	0.100614	14.5009	23329.5	22800	23248.4	28668	28080	25213.8	22807.9	20600.7	22260.3	14.5099	14.4767	14.5048	14.8072	14.7773	14.6219	14.4772	14.3304	14.4422
P12236	SLC25A6	ADP/ATP translocase 3	ADT3_HUMAN	TRUE	100	0.140059	16.4347	83221.5	78938.4	78457.8	110413	99516.9	104072	105376	100223	100260	16.3447	16.2684	16.2596	16.7526	16.6027	16.6672	16.6852	16.6129	16.6134
P12268	IMPDH2	Inosine-5'-monophosphate dehydrogenase 2	IMDH2_HUMAN	TRUE	100	0.230612	17.6357	217077	222276	216079	295696	292675	284730	141870	135494	135453	17.7278	17.762	17.7212	18.1738	18.1589	18.1192	17.1142	17.0479	17.0474
P12270	TPR	Nucleoprotein TPR	TPR_HUMAN	TRUE	100	0.105904	16.939	126402	129425	128397	145335	147761	148027	116158	116253	115766	16.9477	16.9818	16.9703	17.149	17.1729	17.1755	16.8257	16.8269	16.8209
P12429	ANXA3	Annexin A3	ANXA3_HUMAN	TRUE	100	0.0973576	18.9483	436717	432706	427896	507114	488894	453803	574262	564557	551613	18.7363	18.723	18.7069	18.952	18.8992	18.7917	19.1313	19.1068	19.0733
P12532	CKMT1B	Creatine kinase U-type, mitochondrial	KCRU_HUMAN	TRUE	100	0.141212	14.9126	36198.8	35559.4	33050.3	36995.7	35112	35656.3	33576	32453.5	32583.7	15.1437	15.1179	15.0124	15.1751	15.0997	15.1219	15.0351	14.9861	14.9919
P12694	BCKDHA	2-oxoisovalerate dehydrogenase subunit alpha, mitochondrial	ODBA_HUMAN	TRUE	100	0.264125	14.0433	21342.8	22945.3	21804.5	23030	25419	23540.6	18840.4	18624	18374.1	14.3815	14.4859	14.4123	14.4912	14.6336	14.5229	14.2015	14.1849	14.1654
P12763	SWISS-PROT:P12763	(Bos taurus) Alpha-2-HS-glycoprotein precursor		TRUE	100	0.250871	17.9822	229531	213898	220307	237894	231969	242199	412995	410807	386583	17.8083	17.7066	17.7492	17.86	17.8236	17.8858	18.6558	18.6481	18.5604
P12814	ACTN1	Alpha-actinin-1	ACTN1_HUMAN	TRUE	100	0.0871488	20.5588	1.50093e+06	1.47342e+06	1.43368e+06	1.5543e+06	1.50216e+06	1.46152e+06	1.84896e+06	1.79732e+06	1.768e+06	20.5174	20.4907	20.4513	20.5678	20.5186	20.479	20.8183	20.7774	20.7537
P12931	SRC	Proto-oncogene tyrosine-protein kinase Src	SRC_HUMAN	TRUE	100	0.300494	13.8294	10901.3	12538.4	12126.4	13317.3	12659.9	12199.5	19693.9	20751.6	19458.3	13.4122	13.6141	13.5659	13.701	13.628	13.5745	14.2655	14.3409	14.2481
P12955	PEPD	Xaa-Pro dipeptidase	PEPD_HUMAN	TRUE	100	0.193616	16.5899	110086	111298	108373	130038	131678	132220	108299	111445	111132	16.7483	16.7641	16.7256	16.9886	17.0067	17.0126	16.7247	16.766	16.7619
P12956	XRCC6	X-ray repair cross-complementing protein 6	XRCC6_HUMAN	TRUE	100	0.070573	18.3874	337170	339357	329535	394749	386395	362499	371501	363403	355442	18.3631	18.3724	18.3301	18.5906	18.5597	18.4676	18.503	18.4712	18.4393
P13010	XRCC5	X-ray repair cross-complementing protein 5	XRCC5_HUMAN	TRUE	100	0.0769089	17.149	139923	139941	141900	153845	150654	153262	161972	160294	158234	17.0943	17.0945	17.1145	17.2311	17.2009	17.2256	17.3054	17.2904	17.2717
P13051	UNG	Uracil-DNA glycosylase	UNG_HUMAN	TRUE	100	0.417729	13.3448	9401.58	6782.5	10376.7	15092.5	21193	11656.6	11700.6	13076	11643.4	13.1987	12.7276	13.3411	13.8815	14.3713	13.5089	13.5143	13.6746	13.5072
P13073	COX4I1	Cytochrome c oxidase subunit 4 isoform 1, mitochondrial	COX41_HUMAN	TRUE	100	0.177313	17.2525	166280	162958	170208	203979	212968	206759	151901	158797	155890	17.3433	17.3141	17.3769	17.6381	17.7003	17.6576	17.2128	17.2768	17.2502
P13164	IFITM1	Interferon-induced transmembrane protein 1	IFM1_HUMAN	TRUE	100	0.392255	13.7477	7898.4	6310.4	8392.21	13292.3	14928.1	16222.6	24806.2	25367.2	25654.3	12.9473	12.6235	13.0348	13.6983	13.8657	13.9857	14.5984	14.6307	14.6469
P13196	ALAS1	5-aminolevulinate synthase, non-specific, mitochondrial	HEM1_HUMAN	TRUE	94.4	0.228195	12.4342	5547.91	3975.86	5158.71	6376.06	5704.62	NaN	4875.98	4433.76	4101.91	12.4377	11.957	12.3328	12.6384	12.4779	NaN	12.2515	12.1143	12.0021
P13284	IFI30	Gamma-interferon-inducible lysosomal thiol reductase	GILT_HUMAN	TRUE	100	0.393749	13.2623	9338.43	10399.7	11511.8	10954.7	11966.1	10820.4	18522.8	18582	18568	13.189	13.3443	13.4908	13.4193	13.5467	13.4015	14.177	14.1816	14.1805
P13473	LAMP2	Lysosome-associated membrane glycoprotein 2	LAMP2_HUMAN	TRUE	100	0.207036	16.5402	79213.1	88605.2	86344.3	72448.9	71598.5	78070.6	130830	126028	124398	16.2735	16.4351	16.3978	16.1447	16.1276	16.2525	16.9973	16.9434	16.9246
P13489	RNH1	Ribonuclease inhibitor	RINI_HUMAN	TRUE	100	0.155332	17.4147	150631	147250	146022	168156	164198	159323	230950	229410	225856	17.2007	17.1679	17.1558	17.3594	17.3251	17.2816	17.8172	17.8076	17.785
P13497	BMP1	Bone morphogenetic protein 1	BMP1_HUMAN	TRUE	88.9	0.623692	12.0843	2090.46	2510.64	2028.2	1646.07	NaN	NaN	11217.4	12482.5	7953.3	11.0296	11.2938	10.986	10.6848	NaN	NaN	13.4534	13.6076	12.9573
P13498	CYBA	Cytochrome b-245 light chain	CY24A_HUMAN	TRUE	100	0.304149	14.4514	21213.5	21406.8	20534.1	31057.8	23564.1	25867.4	13544.3	16667.2	18998	14.3727	14.3858	14.3257	14.9227	14.5243	14.6588	13.7254	14.0247	14.2136
P13639	EEF2	Elongation factor 2	EF2_HUMAN	TRUE	100	0.147635	20.6322	1.94155e+06	1.90627e+06	1.93296e+06	1.97636e+06	1.97645e+06	1927192	1.44046e+06	1.3607e+06	1.36091e+06	20.8888	20.8623	20.8824	20.9144	20.9145	20.8781	20.4581	20.3759	20.3761
P13645	SWISS-PROT:P13645	Tax_Id=9606 Gene_Symbol=KRT10 Keratin, type I cytoskeletal 10		TRUE	100	0.507504	13.8724	13584.9	15126.5	14937.4	10058.5	11358	9385.49	25064.6	25134.6	25205.5	13.7297	13.8848	13.8666	13.2961	13.4714	13.1962	14.6134	14.6174	14.6215
P13646-1	SWISS-PROT:P13646-1	Tax_Id=9606 Gene_Symbol=KRT13 Isoform 1 of Keratin, type I cytoskeletal 13		TRUE	100	0.144729	18.0474	345976	354363	338572	249886	225572	227604	276858	276978	283454	18.4003	18.4349	18.3691	17.9309	17.7832	17.7962	18.0788	18.0794	18.1128
P13647	SWISS-PROT:P13647	Tax_Id=9606 Gene_Symbol=KRT5 Keratin, type II cytoskeletal 5		TRUE	88.9	0.305171	13.7768	13980.7	11084.2	15043.5	NaN	12976.3	10985.4	15682	16327.5	18798.8	13.7711	13.4362	13.8769	NaN	13.6636	13.4233	13.9368	13.995	14.1984
P13667	PDIA4	Protein disulfide-isomerase A4	PDIA4_HUMAN	TRUE	100	0.0793533	18.0971	262572	264040	265872	295058	288097	294584	307288	299944	299055	18.0024	18.0104	18.0204	18.1706	18.1362	18.1683	18.2292	18.1943	18.1901
P13674	P4HA1	Prolyl 4-hydroxylase subunit alpha-1	P4HA1_HUMAN	TRUE	100	0.185941	15.6852	47731	48714.7	50354.2	60516.2	60166.2	61298	69645.8	68730.8	69585.9	15.5426	15.5721	15.6198	15.885	15.8767	15.9036	16.0877	16.0687	16.0865
P13688	CEACAM1	Carcinoembryonic antigen-related cell adhesion molecule 1	CEAM1_HUMAN	TRUE	66.7	0.239074	12.0408	NaN	4238.91	3303.54	NaN	3708.99	4279.42	4610.53	5692.46	6646.33	NaN	12.0495	11.6898	NaN	11.8568	12.0632	12.1707	12.4748	12.6983
P13693	TPT1	Translationally-controlled tumor protein	TCTP_HUMAN	TRUE	100	0.127427	18.7338	461851	440938	475942	536665	497573	537009	449235	456780	463620	18.8171	18.7502	18.8604	19.0337	18.9245	19.0346	18.7771	18.8011	18.8226
P13716	ALAD	Delta-aminolevulinic acid dehydratase	HEM2_HUMAN	TRUE	100	0.486931	14.0146	30998.3	31708.2	31235.3	26804.4	23989.7	25052.4	6335.53	7695.6	7086.98	14.9199	14.9526	14.9309	14.7102	14.5501	14.6127	12.6293	12.9098	12.791
P13726	F3	Tissue factor	TF_HUMAN	TRUE	100	0.316359	12.3464	5745.54	4429.41	5452.44	7998.63	5630.62	5636.18	4890.23	7242.98	5447.8	12.4882	12.1129	12.4127	12.9655	12.4591	12.4605	12.2557	12.8224	12.4115
P13747	HLA-E	HLA class I histocompatibility antigen, alpha chain E	HLAE_HUMAN	TRUE	100	0.387611	12.4127	5704.87	5807.67	5718.58	6077.14	5731.35	5967.48	10022.2	10912.2	9965.18	12.478	12.5037	12.4814	12.5692	12.4847	12.5429	13.2909	13.4137	13.2827
P13796	LCP1	Plastin-2	PLSL_HUMAN	TRUE	100	0.244097	12.0877	4782.16	4193.37	4703.21	5564.44	4354.4	3622.6	2968.12	4424.26	4089.89	12.2234	12.0339	12.1994	12.442	12.0883	11.8228	11.5353	12.1112	11.9978
P13797	PLS3	Plastin-3	PLST_HUMAN	TRUE	100	0.131524	17.3422	149791	148408	146052	148919	146219	152364	210291	208704	202908	17.1926	17.1792	17.1561	17.1842	17.1578	17.2172	17.682	17.6711	17.6305
P13798	APEH	Acylamino-acid-releasing enzyme	ACPH_HUMAN	TRUE	100	0.0915509	16.8694	132970	130434	133457	134659	136329	134703	123004	119753	121341	17.0207	16.993	17.026	17.0389	17.0567	17.0394	16.9084	16.8697	16.8887
P13804	ETFA	Electron transfer flavoprotein subunit alpha, mitochondrial	ETFA_HUMAN	TRUE	100	0.110989	14.5454	27590.4	28057.5	27514.8	24263.7	25368	25743.7	25190	26641.2	26232.8	14.7519	14.7761	14.7479	14.5665	14.6307	14.6519	14.6206	14.7014	14.6791
P13807	GYS1	Glycogen [starch] synthase, muscle	GYS1_HUMAN	TRUE	100	0.389909	15.6556	74717	74553.8	74388.3	89497.2	88992.1	88015.9	44841.6	43379.7	45083.3	16.1891	16.186	16.1828	16.4496	16.4414	16.4255	15.4526	15.4047	15.4603
P13861	PRKAR2A	cAMP-dependent protein kinase type II-alpha regulatory subunit	KAP2_HUMAN	TRUE	100	0.162919	15.1647	38516	38568.9	39483.4	49269.6	47668.7	47356.2	36147.8	35602.2	36909	15.2332	15.2351	15.269	15.5884	15.5408	15.5313	15.1416	15.1197	15.1717
P13929	ENO3	Beta-enolase	ENOB_HUMAN	TRUE	100	0.17184	13.8138	13689.7	12681.2	14171.6	11767.6	10041.4	8942.11	15816.8	17148.8	16619.5	13.7408	13.6304	13.7907	13.5225	13.2937	13.1264	13.9492	14.0658	14.0206
P13984	GTF2F2	General transcription factor IIF subunit 2	T2FB_HUMAN	TRUE	100	0.129865	14.2737	21554.8	22987	22107.5	25013.4	23904.9	23644.1	18439	18096.9	18672.4	14.3957	14.4885	14.4323	14.6104	14.545	14.5292	14.1705	14.1435	14.1886
P13987	CD59	CD59 glycoprotein	CD59_HUMAN	TRUE	100	0.156664	15.9682	65637.4	68400.4	70615.6	54700.2	56639.1	52441.5	80308	76283	79295.8	16.0022	16.0617	16.1077	15.7393	15.7895	15.6784	16.2933	16.2191	16.275
P13994	YJU2B	Probable splicing factor YJU2B	YJU2B_HUMAN	TRUE	88.9	0.376365	12.1923	5767.34	5598.84	5784.92	3419.55	3105.13	2914.92	7938	8031.89	6258.79	12.4937	12.4509	12.4981	11.7396	11.6004	11.5092	12.9546	12.9715	12.6117
P13995	MTHFD2	Bifunctional methylenetetrahydrofolate dehydrogenase/cyclohydrolase, mitochondrial	MTDC_HUMAN	TRUE	100	0.232834	15.588	43036.3	42816.5	40793.6	65687	65791	68184.9	49165.7	51482.4	47064	15.3933	15.3859	15.3161	16.0033	16.0056	16.0572	15.5854	15.6518	15.5223
P14091	CTSE	Cathepsin E	CATE_HUMAN	TRUE	100	0.143051	17.438	148817	151887	148173	234265	210152	210544	186570	181756	179538	17.1832	17.2126	17.1769	17.8378	17.6811	17.6838	17.5094	17.4716	17.4539
P14174	MIF	Macrophage migration inhibitory factor	MIF_HUMAN	TRUE	100	0.154572	18.4864	361040	396674	392511	497235	455865	459898	413351	372354	373355	18.4618	18.5976	18.5824	18.9236	18.7982	18.811	18.657	18.5063	18.5102
P14209	CD99	CD99 antigen	CD99_HUMAN	TRUE	100	0.415804	11.6713	3590.93	3772.63	3560.55	1470.73	1482.2	1769.67	5096.48	5425.4	5392.88	11.8101	11.8814	11.7979	10.5223	10.5335	10.7893	12.3153	12.4055	12.3968
P14314	PRKCSH	Glucosidase 2 subunit beta	GLU2B_HUMAN	TRUE	100	0.17923	17.7201	236314	231272	231300	292131	293668	284767	227994	221997	224364	17.8503	17.8192	17.8194	18.1563	18.1638	18.1194	17.7986	17.7602	17.7755
P14324	FDPS	Farnesyl pyrophosphate synthase	FPPS_HUMAN	TRUE	100	0.139818	15.6767	49025.5	49713.1	52941.8	51793.3	48465.5	51551	55800.4	53215.9	52331.1	15.5812	15.6013	15.6921	15.6605	15.5647	15.6537	15.768	15.6996	15.6754
P14373	TRIM27	Zinc finger protein RFP	TRI27_HUMAN	FALSE	22.2	0.459936	11.146	NaN	NaN	3138.37	NaN	NaN	NaN	3171.61	NaN	NaN	NaN	NaN	11.6158	NaN	NaN	NaN	11.631	NaN	NaN
P14406	COX7A2	Cytochrome c oxidase subunit 7A2, mitochondrial	CX7A2_HUMAN	TRUE	100	0.1472	17.072	179864	139855	123956	176643	148346	146734	161440	139715	154822	17.4565	17.0936	16.9195	17.4305	17.1786	17.1628	17.3006	17.0921	17.2403
P14550	AKR1A1	Aldo-keto reductase family 1 member A1	AK1A1_HUMAN	TRUE	100	0.128257	15.9909	68412.1	68587.4	68689.1	76088.8	81173.1	80399.8	68842.3	72597.6	71493.6	16.062	16.0657	16.0678	16.2154	16.3087	16.2949	16.071	16.1476	16.1255
P14555	PLA2G2A	Phospholipase A2, membrane associated	PA2GA_HUMAN	TRUE	72.2	1.17043	10.6897	665.888	845.397	565.588	1104.71	872.747	956.56	2109.8	1970.67	2048.36	9.37914	9.72349	9.14361	10.1094	9.76942	9.90171	11.0429	10.9445	11.0003
P14618	PKM	Pyruvate kinase PKM	KPYM_HUMAN	TRUE	100	0.135658	21.7587	4.2212e+06	4.13874e+06	4.19297e+06	3.86421e+06	3.65444e+06	3580028	4291746	4.13686e+06	4031277	22.0092	21.9808	21.9995	21.8817	21.8012	21.7715	22.0331	21.9801	21.9428
P14621	ACYP2	Acylphosphatase-2	ACYP2_HUMAN	TRUE	100	0.278884	11.6152	3761.9	4469.75	3170.67	4319.02	4430.55	3890.94	2314.66	1943.12	2122.53	11.8772	12.126	11.6306	12.0765	12.1133	11.9259	11.1766	10.9242	11.0516
P14625	HSP90B1	Endoplasmin	ENPL_HUMAN	TRUE	100	0.142931	20.1144	1241006	1.22294e+06	1.21031e+06	1.46042e+06	1432381	1.42881e+06	1.06653e+06	1.05232e+06	1.05315e+06	20.2431	20.2219	20.2069	20.478	20.45	20.4464	20.0245	20.0051	20.0063
P14635	CCNB1	G2/mitotic-specific cyclin-B1	CCNB1_HUMAN	TRUE	100	0.339313	14.1583	12732.7	12917.2	13708.3	32922.2	33790.7	30686.3	18681.7	18967.8	17696.3	13.6363	13.657	13.7428	15.0068	15.0443	14.9053	14.1893	14.2113	14.1112
P14649	MYL6B	Myosin light chain 6B	MYL6B_HUMAN	TRUE	100	0.249794	11.4893	3320.18	3871.5	3814.33	3436.94	3774.3	4051.45	1778.48	3058.03	2629.4	11.697	11.9187	11.8972	11.7469	11.882	11.9842	10.7964	11.5784	11.3605
P14672	SLC2A4	Solute carrier family 2, facilitated glucose transporter member 4	GLUT4_HUMAN	TRUE	50	0.564563	12.0062	2869.42	3119.5	3254.72	8493.27	7423.91	8560.25	NaN	NaN	NaN	11.4865	11.6071	11.6683	13.0521	12.858	13.0634	NaN	NaN	NaN
P14678;P63162	SNRPB;SNRPN	Small nuclear ribonucleoprotein-associated proteins B and B';Small nuclear ribonucleoprotein-associated protein N	RSMB_HUMAN;RSMN_HUMAN	TRUE	100	0.10871	17.8156	221527	220543	217829	244568	258861	242761	177738	190246	185455	17.7571	17.7507	17.7328	17.8999	17.9818	17.8892	17.4394	17.5375	17.5007
P14735	IDE	Insulin-degrading enzyme	IDE_HUMAN	TRUE	100	0.170063	15.6591	47201.7	46696.2	47703.4	39185.2	42940	41609.1	50351.1	50437.4	50978.5	15.5265	15.511	15.5418	15.258	15.39	15.3446	15.6197	15.6222	15.6376
P14854	COX6B1	Cytochrome c oxidase subunit 6B1	CX6B1_HUMAN	TRUE	100	0.176769	17.7613	211969	206703	205041	265850	260652	263782	301287	283308	283747	17.6935	17.6572	17.6456	18.0203	17.9918	18.009	18.2008	18.112	18.1142
P14859	POU2F1	POU domain, class 2, transcription factor 1	PO2F1_HUMAN	TRUE	100	0.105893	14.3166	21376.3	21539.7	21414.3	23004	24261.6	25031.7	20644	19856.7	18594.6	14.3837	14.3947	14.3863	14.4896	14.5664	14.6115	14.3334	14.2773	14.1826
P14866	HNRNPL	Heterogeneous nuclear ribonucleoprotein L	HNRPL_HUMAN	TRUE	100	0.0721815	18.1148	259081	268414	259617	324536	323409	327048	277096	278382	277387	17.983	18.0341	17.986	18.308	18.303	18.3191	18.08	18.0867	18.0815
P14868	DARS1	Aspartate--tRNA ligase, cytoplasmic	SYDC_HUMAN	TRUE	100	0.063753	17.1433	132948	136110	136996	151976	154903	155456	146380	145898	144065	17.0205	17.0544	17.0638	17.2135	17.241	17.2461	17.1594	17.1546	17.1364
P14923	JUP	Junction plakoglobin	PLAK_HUMAN	TRUE	100	0.545429	15.9889	36188.7	36384.2	37082.3	39652.2	39455.2	39499.4	63193.2	64394.6	64836.9	15.1433	15.151	15.1784	15.2751	15.2679	15.2695	15.9475	15.9747	15.9845
P14927	UQCRB	Cytochrome b-c1 complex subunit 7	QCR7_HUMAN	TRUE	100	0.257105	14.7349	29813	28872.8	28081.9	41029.9	42905.5	42585.8	25192.5	25941.1	25161.1	14.8637	14.8174	14.7774	15.3244	15.3889	15.3781	14.6207	14.663	14.6189
P15104	GLUL	Glutamine synthetase	GLNA_HUMAN	TRUE	100	0.497129	13.267	7286.63	7684.85	7777.33	19245.5	18162.7	19245.9	18344.2	17928.3	17411.4	12.831	12.9078	12.9251	14.2322	14.1487	14.2323	14.163	14.1299	14.0877
P15121	AKR1B1	Aldo-keto reductase family 1 member B1	ALDR_HUMAN	TRUE	100	0.239974	17.0539	164114	161559	164410	184440	187460	182568	165069	163495	161950	17.3243	17.3017	17.3269	17.4928	17.5162	17.4781	17.3327	17.3189	17.3052
P15151	PVR	Poliovirus receptor	PVR_HUMAN	TRUE	100	0.371017	14.9454	22907.5	23028.2	23913.2	19862.1	20208.7	20885.8	39344.9	41465.2	39912.9	14.4835	14.4911	14.5455	14.2777	14.3027	14.3502	15.2639	15.3396	15.2846
P15170	GSPT1	Eukaryotic peptide chain release factor GTP-binding subunit ERF3A	ERF3A_HUMAN	TRUE	100	0.0626129	16.0189	64083.6	62938.1	67513.5	62772.8	62146.4	61628.5	66067.3	62828.2	63459.8	15.9677	15.9416	16.0429	15.9379	15.9234	15.9113	16.0116	15.9391	15.9536
P15260	IFNGR1	Interferon gamma receptor 1	INGR1_HUMAN	TRUE	88.9	0.332274	12.1201	4193.7	6047.87	4163.82	4121.9	3307.49	3434.98	NaN	NaN	1579.47	12.034	12.5622	12.0237	12.0091	11.6915	11.7461	NaN	NaN	10.6252
P15289	ARSA	Arylsulfatase A	ARSA_HUMAN	TRUE	100	0.427063	14.1312	23560.4	24525	23272.8	31340.4	32908.3	33480.9	23808.8	25191.6	23567.9	14.5241	14.582	14.5064	14.9357	15.0062	15.031	14.5392	14.6207	14.5245
P15291	B4GALT1	Beta-1,4-galactosyltransferase 1	B4GT1_HUMAN	TRUE	100	0.127496	14.7782	25015.3	26780.8	25145	28952.6	31144	29034.5	26233.6	23511.6	24661.5	14.6105	14.7089	14.618	14.8214	14.9267	14.8255	14.6791	14.5211	14.59
P15311	EZR	Ezrin	EZRI_HUMAN	TRUE	100	0.209719	20.8114	2643278	2.58586e+06	2.60066e+06	1.89168e+06	1.87072e+06	1.89276e+06	1.4248e+06	1.38795e+06	1.39802e+06	21.3339	21.3022	21.3104	20.8512	20.8352	20.8521	20.4423	20.4045	20.4149
P15336	ATF2	Cyclic AMP-dependent transcription factor ATF-2	ATF2_HUMAN	TRUE	83.3	0.728413	10.4442	952.131	1996.51	2207.03	426.37	NaN	NaN	1945.3	NaN	990.202	9.89502	10.9633	11.1079	8.73596	NaN	NaN	10.9258	NaN	9.95158
P15374	UCHL3	Ubiquitin carboxyl-terminal hydrolase isozyme L3	UCHL3_HUMAN	TRUE	100	0.105376	17.1972	142418	147395	142052	133117	124976	116495	176901	169187	170448	17.1198	17.1693	17.1161	17.0223	16.9313	16.8299	17.4326	17.3683	17.379
P15407	FOSL1	Fos-related antigen 1	FOSL1_HUMAN	TRUE	100	0.407482	11.9897	4021.11	5018.59	3121.92	3425.44	2047.12	2217.38	6213.74	5202.82	2994.65	11.9734	12.2931	11.6082	11.7421	10.9994	11.1146	12.6012	12.3451	11.5482
P15408	FOSL2	Fos-related antigen 2	FOSL2_HUMAN	TRUE	100	0.342476	12.6024	5293.3	5335.31	5612.16	6322.27	3845.8	8313.67	5898.85	4718.9	3992.18	12.37	12.3814	12.4543	12.6262	11.9091	13.0213	12.5262	12.2042	11.963
P15428	HPGD	15-hydroxyprostaglandin dehydrogenase [NAD(+)]	PGDH_HUMAN	TRUE	100	0.44615	14.6038	29947.5	30391.3	31029.2	22876.6	23381.2	24148.2	12318.4	12158.5	13417.2	14.8701	14.8914	14.9213	14.4816	14.5131	14.5596	13.5885	13.5697	13.7118
P15497	SWISS-PROT:P15497	(Bos taurus) Apolipoprotein A-I precursor		TRUE	100	0.236962	15.6356	44141.6	42938.8	43942.8	60790.7	58600.4	58958.9	74581	70307.2	71601.9	15.4299	15.39	15.4233	15.8916	15.8386	15.8474	16.1865	16.1014	16.1277
P15502	ELN	Elastin	ELN_HUMAN	FALSE	27.8	0.756599	11.2524	NaN	NaN	NaN	NaN	NaN	NaN	6370.71	5263.49	5745.27	NaN	NaN	NaN	NaN	NaN	NaN	12.6372	12.3618	12.4882
P15529	CD46	Membrane cofactor protein	MCP_HUMAN	TRUE	100	0.447152	13.1101	8239.64	8541.58	7261.06	3646.15	4292.32	4081.48	15916.5	17512.1	18189.9	13.0084	13.0603	12.826	11.8322	12.0675	11.9949	13.9582	14.0961	14.1508
P15531	NME1	Nucleoside diphosphate kinase A	NDKA_HUMAN	TRUE	100	0.263898	13.0126	7273.77	6737.26	6936.08	5042.95	6168.58	5166.95	10775	10555.4	9815.19	12.8285	12.7179	12.7599	12.3001	12.5907	12.3351	13.3954	13.3657	13.2608
P15559	NQO1	NAD(P)H dehydrogenase [quinone] 1	NQO1_HUMAN	TRUE	100	0.195619	17.4635	140225	141127	144602	172561	175676	171026	235314	229538	226096	17.0974	17.1066	17.1417	17.3967	17.4226	17.3839	17.8442	17.8084	17.7866
P15586	GNS	N-acetylglucosamine-6-sulfatase	GNS_HUMAN	TRUE	100	0.215616	16.1649	93795.8	89271.6	95313.3	94171.1	92746.7	93540.2	80210.1	75196.5	85993.9	16.5172	16.4459	16.5404	16.523	16.501	16.5133	16.2915	16.1984	16.3919
P15735	PHKG2	Phosphorylase b kinase gamma catalytic chain, liver/testis isoform	PHKG2_HUMAN	FALSE	33.3	0.786293	6.55301	NaN	115.778	NaN	66.3672	NaN	NaN	NaN	NaN	NaN	NaN	6.85522	NaN	6.0524	NaN	NaN	NaN	NaN	NaN
P15848	ARSB	Arylsulfatase B	ARSB_HUMAN	TRUE	77.8	0.439855	13.1517	8194.14	NaN	4741.74	4733.68	10239	8321.09	14906.4	19817	13955.4	13.0004	NaN	12.2112	12.2087	13.3218	13.0226	13.8636	14.2744	13.7685
P15880	RPS2	40S ribosomal protein S2	RS2_HUMAN	TRUE	100	0.163164	18.5324	407592	409215	409048	332890	323186	325036	311785	313701	304614	18.6368	18.6425	18.6419	18.3447	18.302	18.3102	18.2502	18.259	18.2166
P15923	TCF3	Transcription factor E2-alpha	TFE2_HUMAN	TRUE	66.7	0.640885	12.8135	6478.68	NaN	4093.84	1008.56	NaN	4119.9	NaN	2914.98	9126.08	12.6615	NaN	11.9992	9.97808	NaN	12.0084	NaN	11.5093	13.1558
P15924	DSP	Desmoplakin	DESP_HUMAN	TRUE	100	0.335359	16.5295	85970.7	87141.7	87253.9	48291.5	48831	49612.9	81095.3	81165	82309.6	16.3916	16.4111	16.4129	15.5595	15.5755	15.5984	16.3073	16.3086	16.3288
P15927	RPA2	Replication protein A 32 kDa subunit	RFA2_HUMAN	TRUE	100	0.124971	15.009	34498.5	37471.7	34152.1	42772.4	36477.8	37189.6	33529.7	35479	34975	15.0742	15.1935	15.0597	15.3844	15.1547	15.1826	15.0332	15.1147	15.094
P15941	MUC1	Mucin-1	MUC1_HUMAN	TRUE	100	0.456099	12.9242	5350.69	4173.79	4554.01	5133.51	4818.57	4526.33	8040.45	7528.75	7694.41	12.3855	12.0271	12.1529	12.3257	12.2344	12.1441	12.9731	12.8782	12.9096
P15954	COX7C	Cytochrome c oxidase subunit 7C, mitochondrial	COX7C_HUMAN	TRUE	100	0.278005	11.4772	3784.78	4444.16	3784.55	3491.83	3973.71	3976.03	2414.76	2236.02	2023.94	11.886	12.1177	11.8859	11.7698	11.9563	11.9571	11.2377	11.1267	10.983
P16070	CD44	CD44 antigen	CD44_HUMAN	TRUE	100	0.263394	12.0839	4812.19	3750.8	4228.43	2052.46	2794.46	2513.14	5737.6	4888.62	5282.63	12.2325	11.873	12.0459	11.0031	11.4484	11.2953	12.4862	12.2552	12.367
P16083	NQO2	Ribosyldihydronicotinamide dehydrogenase [quinone]	NQO2_HUMAN	TRUE	100	0.379815	16.1827	125328	122242	119889	108926	108788	105726	52516.6	51745.8	50237.3	16.9354	16.8994	16.8713	16.733	16.7312	16.69	15.6805	15.6592	15.6165
P16104	H2AX	Histone H2AX	H2AX_HUMAN	TRUE	100	0.277248	14.3549	33374.7	28423.6	23354.2	27365.2	20199.6	30054.4	17145.3	22091.9	20645.8	15.0265	14.7948	14.5114	14.7401	14.302	14.8753	14.0655	14.4312	14.3336
P16144	ITGB4	Integrin beta-4	ITB4_HUMAN	TRUE	100	0.392003	18.4518	245371	247672	250706	258185	251886	235382	441297	456091	439088	17.9046	17.9181	17.9356	17.978	17.9424	17.8446	18.7514	18.799	18.7442
P16152	CBR1	Carbonyl reductase [NADPH] 1	CBR1_HUMAN	TRUE	100	0.15653	15.8753	76072.6	75940.2	76822.3	70991.2	68658.2	70934.2	54167.6	54723.7	56063.6	16.2151	16.2126	16.2292	16.1154	16.0671	16.1142	15.7251	15.7399	15.7748
P16219	ACADS	Short-chain specific acyl-CoA dehydrogenase, mitochondrial	ACADS_HUMAN	TRUE	100	0.130969	13.6677	14372.1	14547.2	13394.8	15485.5	15994.1	15208	12875.9	14665.9	12761.6	13.811	13.8285	13.7094	13.9186	13.9653	13.8925	13.6524	13.8402	13.6395
P16220	CREB1	Cyclic AMP-responsive element-binding protein 1	CREB1_HUMAN	TRUE	100	0.227995	14.0327	15476.4	15993.7	15237.9	13421	15840.9	14916.7	18865.2	18373.2	15070.3	13.9178	13.9652	13.8954	13.7122	13.9514	13.8646	14.2034	14.1653	13.8794
P16278	GLB1	Beta-galactosidase	BGAL_HUMAN	TRUE	100	0.158422	15.7385	49658	50602.7	48559.6	65731.2	64577.2	53310.9	71123	68099.5	69450.2	15.5997	15.6269	15.5675	16.0043	15.9787	15.7021	16.118	16.0554	16.0837
P16298	PPP3CB	Serine/threonine-protein phosphatase 2B catalytic subunit beta isoform	PP2BB_HUMAN	TRUE	100	0.111598	14.1695	21210	21423.3	23869.8	20397.6	19178.3	19583.5	18092.5	18345.3	17008.3	14.3725	14.3869	14.5429	14.3161	14.2272	14.2574	14.1431	14.1631	14.054
P16333	NCK1	Cytoplasmic protein NCK1	NCK1_HUMAN	TRUE	83.3	0.149903	11.5724	3801.14	3392.22	3438.87	2954.13	2842.69	2864.28	NaN	NaN	NaN	11.8922	11.728	11.7477	11.5285	11.473	11.484	NaN	NaN	NaN
P16383	GCFC2	Intron Large complex component GCFC2	GCFC2_HUMAN	TRUE	100	0.0966092	12.2205	4368.71	4426.5	4671.81	4860	4769.07	5332.63	3790.74	4603.28	4351.04	12.093	12.112	12.1898	12.2467	12.2195	12.3806	11.8883	12.1684	12.0871
P16401	H1-5	Histone H1.5	H15_HUMAN	TRUE	100	0.199645	19.5413	761157	769266	783899	1.02013e+06	1.08403e+06	1.12433e+06	570075	570407	591266	19.5378	19.5531	19.5803	19.9603	20.048	20.1006	19.1208	19.1216	19.1734
P16402	H1-3	Histone H1.3	H13_HUMAN	TRUE	100	0.185805	19.9562	1.07435e+06	1.0821e+06	1.08099e+06	1.2261e+06	1.23469e+06	1.15828e+06	654890	629086	621036	20.035	20.0454	20.0439	20.2256	20.2357	20.1436	19.3209	19.2629	19.2443
P16403	H1-2	Histone H1.2	H12_HUMAN	TRUE	100	0.338304	14.8243	41589.9	45035.3	35503.8	27984.4	29819.9	32290.4	11291	14450.7	17480.4	15.3439	15.4588	15.1157	14.7723	14.864	14.9788	13.4629	13.8189	14.0934
P16422	EPCAM	Epithelial cell adhesion molecule	EPCAM_HUMAN	TRUE	100	0.650335	15.443	20678.4	20242	20799	18862.7	18775.5	19786.8	105961	107663	103232	14.3358	14.3051	14.3442	14.2032	14.1966	14.2722	16.6932	16.7162	16.6555
P16435	POR	NADPH--cytochrome P450 reductase	NCPR_HUMAN	TRUE	100	0.255095	17.6976	245172	243683	244038	280895	288901	290560	178628	178712	178761	17.9034	17.8946	17.8967	18.0997	18.1402	18.1485	17.4466	17.4473	17.4477
P16455	MGMT	Methylated-DNA--protein-cysteine methyltransferase	MGMT_HUMAN	TRUE	100	0.172549	14.0411	17575.7	16437.4	17236.7	18303.8	18344.6	18206.2	12940.8	12819.4	13294.1	14.1013	14.0047	14.0732	14.1599	14.1631	14.1521	13.6596	13.646	13.6985
P16591	FER	Tyrosine-protein kinase Fer	FER_HUMAN	TRUE	88.9	0.342375	9.64628	946.437	1042.46	747.182	467.675	448.336	NaN	860.723	633.712	542.818	9.88636	10.0258	9.54532	8.86936	8.80844	NaN	9.74941	9.30768	9.08432
P16615	ATP2A2	Sarcoplasmic/endoplasmic reticulum calcium ATPase 2	AT2A2_HUMAN	TRUE	100	0.0898677	17.975	231415	228651	234290	299938	292206	288835	281796	280298	284827	17.8201	17.8028	17.8379	18.1943	18.1566	18.1399	18.1043	18.0966	18.1197
P16885	PLCG2	1-phosphatidylinositol 4,5-bisphosphate phosphodiesterase gamma-2	PLCG2_HUMAN	TRUE	100	0.351814	11.804	5059.13	5533.52	5968.17	4721.46	6181.5	5194.43	2467.3	2751.08	2319.84	12.3047	12.434	12.5431	12.205	12.5937	12.3427	11.2687	11.4258	11.1798
P16930	FAH	Fumarylacetoacetase	FAAA_HUMAN	TRUE	100	0.236389	14.0335	17487.6	19321.2	19370.6	22980	22011.4	24849.5	19528.2	19855	21498.2	14.094	14.2379	14.2416	14.4881	14.426	14.6009	14.2533	14.2772	14.3919
P16949	STMN1	Stathmin	STMN1_HUMAN	TRUE	100	0.285424	18.5488	397207	387043	385487	489480	533363	542216	557757	582892	554011	18.5995	18.5621	18.5563	18.9009	19.0248	19.0485	19.0893	19.1529	19.0796
P16989	YBX3	Y-box-binding protein 3	YBOX3_HUMAN	TRUE	100	0.31469	14.0223	16768.6	16998.3	15825	10904.9	10121.8	9998.59	23410.4	24317.7	24767.5	14.0335	14.0531	13.9499	13.4127	13.3052	13.2875	14.5149	14.5697	14.5962
P17026	ZNF22	Zinc finger protein 22	ZNF22_HUMAN	TRUE	100	0.198352	11.3667	2829.16	3555.65	3244.77	2801.18	3047.23	3421.62	1589.31	1645	2008.69	11.4662	11.7959	11.6639	11.4518	11.5733	11.7405	10.6342	10.6839	10.972
P17029	ZKSCAN1	Zinc finger protein with KRAB and SCAN domains 1	ZKSC1_HUMAN	TRUE	100	0.307379	12.3119	6735.25	5858.64	7102.67	7624.92	7050.84	7596.09	3955.97	5086.34	5195.25	12.7175	12.5164	12.7941	12.8965	12.7836	12.891	11.9498	12.3124	12.343
P17035;Q5VIY5	ZNF28;ZNF468	Zinc finger protein 28;Zinc finger protein 468	ZNF28_HUMAN;ZN468_HUMAN	TRUE	61.1	0.367545	9.46777	696.103	718.425	945.088	1149.04	1144.45	1037.99	NaN	293.482	NaN	9.44316	9.48869	9.8843	10.1662	10.1604	10.0196	NaN	8.19713	NaN
P17050	NAGA	Alpha-N-acetylgalactosaminidase	NAGAB_HUMAN	TRUE	100	0.219278	12.4895	5627.01	6060.39	5891.88	7933.23	6613.71	7220.3	7329.33	8002.32	7817.41	12.4582	12.5652	12.5245	12.9537	12.6912	12.8178	12.8395	12.9662	12.9325
P17066	HSPA6	Heat shock 70 kDa protein 6	HSP76_HUMAN	TRUE	100	0.671183	19.3174	525464	470409	490163	365860	412178	404269	455484	400678	300342	19.0032	18.8436	18.9029	18.4809	18.6529	18.625	18.797	18.6121	18.1962
P17096	HMGA1	High mobility group protein HMG-I/HMG-Y	HMGA1_HUMAN	TRUE	100	0.285034	18.4937	490226	439651	435378	487199	604260	583859	416359	410641	414760	18.9031	18.746	18.7319	18.8942	19.2048	19.1553	18.6675	18.6475	18.6619
P17152	TMEM11	Transmembrane protein 11, mitochondrial	TMM11_HUMAN	TRUE	100	0.0889469	14.0116	15863	16153	17010.7	17786.7	17315.1	19681.5	15364.4	16466.7	15602.3	13.9534	13.9795	14.0542	14.1185	14.0797	14.2646	13.9073	14.0073	13.9295
P17174	GOT1	Aspartate aminotransferase, cytoplasmic	AATC_HUMAN	TRUE	100	0.223728	17.4746	227428	230534	221390	233775	245749	232162	154604	164298	160423	17.7951	17.8146	17.7562	17.8348	17.9068	17.8248	17.2382	17.326	17.2915
P17252	PRKCA	Protein kinase C alpha type	KPCA_HUMAN	TRUE	100	0.151799	14.6455	29815.6	30442	33489.3	25426.7	29617.2	26260.2	23855.3	22705.7	24228.3	14.8638	14.8938	15.0314	14.6341	14.8541	14.6806	14.542	14.4708	14.5644
P17275	JUNB	Transcription factor JunB	JUNB_HUMAN	TRUE	100	0.314121	13.6233	6996.45	9403.75	8642.01	20139.8	21136.3	20414.4	15207.9	14931.2	14099	12.7724	13.199	13.0772	14.2978	14.3674	14.3173	13.8925	13.866	13.7833
P17301	ITGA2	Integrin alpha-2	ITA2_HUMAN	TRUE	100	0.642294	16.9639	100825	98638.1	104234	68106.8	68064.8	66524.1	103863	105669	102482	16.6215	16.5899	16.6695	16.0555	16.0546	16.0216	16.6643	16.6892	16.645
P17405	SMPD1	Sphingomyelin phosphodiesterase	ASM_HUMAN	TRUE	100	0.496689	13.1745	13889.5	13260.3	13758.5	14164.1	14302.6	13868.9	19257.4	17908.2	17939.9	13.7617	13.6948	13.748	13.79	13.804	13.7596	14.2331	14.1283	14.1309
P17480	UBTF	Nucleolar transcription factor 1	UBF1_HUMAN	TRUE	100	0.495285	15.2025	21394	21577.7	22012.7	36527.8	36443	35822.9	82150.6	82922.2	82904	14.3849	14.3973	14.4261	15.1567	15.1534	15.1286	16.326	16.3395	16.3392
P17535	JUND	Transcription factor JunD	JUND_HUMAN	TRUE	100	0.295986	13.1781	7084.46	7888.33	8502.81	11852.3	12713.1	11702.5	7619.2	8006.25	8601.5	12.7904	12.9455	13.0537	13.5329	13.634	13.5145	12.8954	12.9669	13.0704
P17544	ATF7	Cyclic AMP-dependent transcription factor ATF-7	ATF7_HUMAN	TRUE	94.4	0.505741	10.9953	3800.15	2924.11	2156.29	1338.36	NaN	693.241	1273.85	1623.49	1380.24	11.8918	11.5138	11.0743	10.3863	NaN	9.43721	10.315	10.6649	10.4307
P17568	NDUFB7	NADH dehydrogenase [ubiquinone] 1 beta subcomplex subunit 7	NDUB7_HUMAN	TRUE	100	0.0980092	13.4749	10878.1	11038	10317.3	13975	13867.6	13033.1	11566.3	11595.5	10888.9	13.4091	13.4302	13.3328	13.7706	13.7594	13.6699	13.4976	13.5013	13.4106
P17612	PRKACA	cAMP-dependent protein kinase catalytic subunit alpha	KAPCA_HUMAN	TRUE	100	0.342935	13.3116	15321.6	14081.3	14735.3	14821.2	15669.4	14943.5	12140.5	11628.6	11926.5	13.9033	13.7815	13.847	13.8554	13.9357	13.8672	13.5675	13.5054	13.5419
P17655	CAPN2	Calpain-2 catalytic subunit	CAN2_HUMAN	TRUE	100	0.111135	17.8236	198523	195778	193417	217073	215685	225056	265673	258699	256794	17.5989	17.5789	17.5614	17.7278	17.7186	17.7799	18.0193	17.9809	17.9702
P17676	CEBPB	CCAAT/enhancer-binding protein beta	CEBPB_HUMAN	TRUE	100	0.495014	13.1368	6082.49	6256.14	6732.32	12053.6	13287.1	12776.8	17320.6	17933.6	18447.4	12.5704	12.6111	12.7169	13.5572	13.6977	13.6412	14.0802	14.1304	14.1711
P17690	SWISS-PROT:P17690	(Bos taurus) Beta-2-glycoprotein 1 precursor		TRUE	100	0.30683	12.1923	3104.19	3390.54	3096.54	3351.26	3655.35	3393.83	5934.67	6409.45	6530.08	11.6	11.7273	11.5964	11.7105	11.8358	11.7287	12.535	12.646	12.6729
P17697	SWISS-PROT:P17697	(Bos taurus) Clusterin precursor		TRUE	100	0.33502	14.3841	18207.3	18153	19818.1	22710.6	30725.7	41437	24265.8	30413.1	28337.6	14.1522	14.1479	14.2745	14.4711	14.9072	15.3386	14.5666	14.8924	14.7904
P17706	PTPN2	Tyrosine-protein phosphatase non-receptor type 2	PTN2_HUMAN	TRUE	100	0.10136	16.4722	92698.3	96484.8	83591.6	89929.1	83768.9	94021.4	88392.5	82512	85649.1	16.5003	16.558	16.3511	16.4565	16.3541	16.5207	16.4316	16.3323	16.3861
P17707	AMD1	S-adenosylmethionine decarboxylase proenzyme	DCAM_HUMAN	TRUE	100	0.524365	13.1522	13579.1	13623.1	12555.8	13917.3	14176.7	14423.4	6168.68	5021.1	5888.52	13.7291	13.7338	13.6161	13.7646	13.7912	13.8161	12.5907	12.2938	12.5237
P17812	CTPS1	CTP synthase 1	PYRG1_HUMAN	TRUE	100	0.139135	16.2754	66217.1	67468.1	65672.4	76723.1	75761.3	72576.4	86156	88891.9	88843.8	16.0149	16.0419	16.003	16.2274	16.2092	16.1472	16.3947	16.4398	16.439
P17844	DDX5	Probable ATP-dependent RNA helicase DDX5	DDX5_HUMAN	TRUE	100	0.197212	18.4546	323395	321475	327944	334186	332086	333526	293439	297908	292146	18.3029	18.2943	18.3231	18.3503	18.3412	18.3474	18.1627	18.1845	18.1563
P17858	PFKL	ATP-dependent 6-phosphofructokinase, liver type	PFKAL_HUMAN	TRUE	100	0.0781756	16.6635	93541.8	98341.5	95697.3	97621.8	108535	98322.4	114394	116828	117372	16.5133	16.5855	16.5462	16.5749	16.7278	16.5852	16.8037	16.834	16.8407
P17900	GM2A	Ganglioside GM2 activator	SAP3_HUMAN	TRUE	100	0.403632	12.6164	8138.12	8123.75	8356.34	10065.2	9339.06	10069.5	10311.2	9634.56	10457.5	12.9905	12.9879	13.0287	13.2971	13.1891	13.2977	13.3319	13.234	13.3523
P17931	LGALS3	Galectin-3	LEG3_HUMAN	TRUE	100	0.0686	18.6408	443830	451847	442112	439626	405687	414697	412431	420873	406986	18.7596	18.7855	18.7541	18.7459	18.63	18.6617	18.6538	18.683	18.6346
P17980	PSMC3	26S proteasome regulatory subunit 6A	PRS6A_HUMAN	TRUE	100	0.0805329	16.4515	78556.2	79616.8	79905.4	90224.3	90244.1	89734.9	91750.4	90900.3	88749	16.2614	16.2808	16.286	16.4612	16.4615	16.4534	16.4854	16.472	16.4374
P17987	TCP1	T-complex protein 1 subunit alpha	TCPA_HUMAN	TRUE	100	0.0690517	17.9249	244830	241763	244991	255564	250124	251352	233429	226604	231823	17.9014	17.8832	17.9024	17.9633	17.9323	17.9394	17.8326	17.7898	17.8227
P18031	PTPN1	Tyrosine-protein phosphatase non-receptor type 1	PTN1_HUMAN	TRUE	100	0.292747	16.0375	82469	81268	81898.3	95347.8	99368.7	96038.2	75981.2	73031.8	74895.8	16.3316	16.3104	16.3215	16.5409	16.6005	16.5513	16.2134	16.1562	16.1926
P18074	ERCC2	General transcription and DNA repair factor IIH helicase subunit XPD	ERCC2_HUMAN	TRUE	100	0.304297	15.2603	58709.5	61431.5	60027	46052.5	48757.8	43845.1	26380.3	27162.9	24065.5	15.8413	15.9067	15.8733	15.491	15.5733	15.4201	14.6872	14.7293	14.5547
P18077	RPL35A	60S ribosomal protein L35a	RL35A_HUMAN	TRUE	100	0.139662	17.9134	290791	290029	289045	224934	218226	236876	193892	190653	193684	18.1496	18.1458	18.1409	17.7791	17.7355	17.8538	17.5649	17.5406	17.5633
P18084	ITGB5	Integrin beta-5	ITB5_HUMAN	TRUE	100	0.384818	13.3272	8684.79	6290.01	8283.51	6983.18	7647.59	8758.44	16376.7	17491.3	17981.6	13.0843	12.6188	13.016	12.7697	12.9008	13.0965	13.9994	14.0943	14.1342
P18085	ARF4	ADP-ribosylation factor 4	ARF4_HUMAN	TRUE	100	0.159728	17.4943	159519	146741	132006	154733	161660	151240	219603	212773	199840	17.2834	17.1629	17.0102	17.2394	17.3026	17.2065	17.7445	17.699	17.6085
P18124	RPL7	60S ribosomal protein L7	RL7_HUMAN	TRUE	100	0.14759	18.7343	473550	469967	477065	396777	389497	387119	332344	334532	323526	18.8532	18.8422	18.8638	18.598	18.5713	18.5624	18.3423	18.3518	18.3035
P18146	EGR1	Early growth response protein 1	EGR1_HUMAN	TRUE	61.1	0.664831	11.4055	3438.76	2721.74	3553.6	5752	7445.07	6617	2414.04	1402.47	2446.29	11.7477	11.4103	11.7951	12.4898	12.8621	12.692	11.2372	10.4538	11.2564
P18206	VCL	Vinculin	VINC_HUMAN	TRUE	100	0.100943	18.1503	312126	308309	324076	322600	312940	314166	326345	322638	323750	18.2518	18.234	18.306	18.2994	18.2555	18.2612	18.316	18.2996	18.3045
P18283	GPX2	Glutathione peroxidase 2	GPX2_HUMAN	TRUE	100	0.112539	13.0276	7121.61	7072.34	7156.88	9737.92	9875.27	9229.34	7948.45	8493.53	8959.41	12.798	12.788	12.8051	13.2494	13.2696	13.172	12.9565	13.0521	13.1292
P18405	SRD5A1	3-oxo-5-alpha-steroid 4-dehydrogenase 1	S5A1_HUMAN	FALSE	22.2	0.81079	0.130881	NaN	NaN	NaN	0.493541	NaN	NaN	2.98531	0.843877	1.15612	NaN	NaN	NaN	-1.01876	NaN	NaN	1.57788	-0.244895	0.209294
P18433	PTPRA	Receptor-type tyrosine-protein phosphatase alpha	PTPRA_HUMAN	TRUE	100	0.246564	12.1793	5678.76	5912.86	6528.03	3670.75	2869.58	4354	5196.1	4580.02	4526.44	12.4714	12.5296	12.6724	11.8419	11.4866	12.0881	12.3432	12.1611	12.1442
P18440	NAT1	Arylamine N-acetyltransferase 1	ARY1_HUMAN	TRUE	100	0.419269	13.3964	14788.9	14179.6	13610.9	20089	21004.9	20331.2	11652.1	12447.3	12079.3	13.8522	13.7915	13.7325	14.2941	14.3584	14.3114	13.5083	13.6036	13.5603
P18564	ITGB6	Integrin beta-6	ITB6_HUMAN	TRUE	100	0.225114	11.7669	4511.12	4285.4	3524.95	4096.57	4285.72	4388.32	2047.99	2470.51	2129.8	12.1393	12.0652	11.7834	12.0002	12.0653	12.0995	11	11.2706	11.0565
P18583	SON	Protein SON	SON_HUMAN	TRUE	100	0.197264	15.0738	36038.8	36885.6	38056.1	47735.1	48468.8	48216	26065	26727.8	27889.2	15.1373	15.1708	15.2158	15.5428	15.5648	15.5572	14.6698	14.7061	14.7674
P18615	NELFE	Negative elongation factor E	NELFE_HUMAN	TRUE	100	0.177795	14.8353	33584.4	32242.4	33792	37607.7	39555.1	39231.4	23425.8	23061.8	23690.7	15.0355	14.9767	15.0444	15.1987	15.2716	15.2597	14.5158	14.4932	14.532
P18621	RPL17	60S ribosomal protein L17	RL17_HUMAN	TRUE	100	0.154635	17.5061	213739	213743	213537	159222	155363	158363	155050	150146	145651	17.7055	17.7055	17.7041	17.2807	17.2453	17.2729	17.2424	17.196	17.1522
P18669	PGAM1	Phosphoglycerate mutase 1	PGAM1_HUMAN	TRUE	100	0.0871706	19.8672	1.00723e+06	972394	974041	1.02395e+06	988759	977635	1.10816e+06	1076391	1.07174e+06	19.942	19.8912	19.8936	19.9657	19.9153	19.8989	20.0797	20.0378	20.0315
P18754	RCC1	Regulator of chromosome condensation	RCC1_HUMAN	TRUE	100	0.0734633	17.0379	117961	117923	126353	139653	142236	142721	137269	139065	141874	16.848	16.8475	16.9471	17.0915	17.1179	17.1228	17.0666	17.0854	17.1143
P18846	ATF1	Cyclic AMP-dependent transcription factor ATF-1	ATF1_HUMAN	TRUE	38.9	0.563254	8.98378	454.9	324.724	730.51	762.592	1121.63	918.273	NaN	NaN	100.589	8.82941	8.34307	9.51276	9.57477	10.1314	9.84278	NaN	NaN	6.65233
P18847	ATF3	Cyclic AMP-dependent transcription factor ATF-3	ATF3_HUMAN	TRUE	88.9	0.693487	11.61	1293.43	654.346	1075.68	2445.05	2693.69	3069.75	2413.44	2914.45	3302.05	10.337	9.35391	10.071	11.2556	11.3954	11.5839	11.2369	11.509	11.6891
P18850	ATF6	Cyclic AMP-dependent transcription factor ATF-6 alpha	ATF6A_HUMAN	TRUE	100	0.584166	11.9325	4756.58	4770.86	5340.08	2191.46	2137.99	1258.4	1546.58	1521.37	1727.55	12.2157	12.22	12.3826	11.0977	11.062	10.2974	10.5949	10.5712	10.7545
P18858	LIG1	DNA ligase 1	DNLI1_HUMAN	TRUE	100	0.238577	15.1974	33837.6	34590.4	34153.5	48196.5	48879	48843.9	53347.7	52151.2	51193	15.0463	15.0781	15.0597	15.5566	15.5769	15.5759	15.7031	15.6704	15.6437
P18859	ATP5PF	ATP synthase-coupling factor 6, mitochondrial	ATP5J_HUMAN	TRUE	100	0.123485	16.0548	65082.3	69353.5	70774.7	78057.6	81276.7	72787.8	75934.9	75045.2	73872	15.99	16.0817	16.1109	16.2523	16.3106	16.1514	16.2125	16.1955	16.1727
P18887	XRCC1	DNA repair protein XRCC1	XRCC1_HUMAN	TRUE	100	0.13764	14.9598	32501.3	32793.5	32714.1	37011.4	37042.5	35867.2	30142.6	30585.8	31767.3	14.9882	15.0011	14.9976	15.1757	15.1769	15.1304	14.8795	14.9006	14.9553
P19021	PAM	Peptidyl-glycine alpha-amidating monooxygenase	AMD_HUMAN	TRUE	94.4	0.397556	11.3665	1987.21	1744.65	2955.99	1735.41	5285.03	NaN	2527.28	3217.92	5501.55	10.9565	10.7687	11.5294	10.7611	12.3677	NaN	11.3034	11.6519	12.4256
P19075	TSPAN8	Tetraspanin-8	TSN8_HUMAN	TRUE	100	0.534424	14.1382	15309.4	11812.3	12795.3	6921.27	9435.28	10623.4	31065.7	29694.7	32723.6	13.9021	13.528	13.6433	12.7568	13.2038	13.375	14.923	14.8579	14.998
P19174	PLCG1	1-phosphatidylinositol 4,5-bisphosphate phosphodiesterase gamma-1	PLCG1_HUMAN	TRUE	100	0.156355	15.0736	32918.1	32001.3	32246.7	39645.9	37888.2	39888.1	43824.6	44479.5	43777	15.0066	14.9658	14.9769	15.2749	15.2095	15.2837	15.4195	15.4409	15.4179
P19224	UGT1A6	UDP-glucuronosyltransferase 1-6	UD16_HUMAN	TRUE	100	0.125321	14.3817	17412.2	16023.5	17513.2	25038	24143.1	25945.4	23680.4	22868.2	24386.8	14.0878	13.9679	14.0962	14.6118	14.5593	14.6632	14.5314	14.4811	14.5738
P19256	CD58	Lymphocyte function-associated antigen 3	LFA3_HUMAN	TRUE	88.9	0.305669	11.1682	2320.21	1567.46	1904.21	736.649	NaN	NaN	2768.82	2916.57	2644.85	11.18	10.6142	10.895	9.52483	NaN	NaN	11.4351	11.5101	11.369
P19338	NCL	Nucleolin	NUCL_HUMAN	TRUE	100	0.0896397	19.936	1.01746e+06	977919	1.01572e+06	920920	961217	900339	1.19699e+06	1.18459e+06	1.18323e+06	19.9565	19.8994	19.9541	19.8127	19.8745	19.7801	20.191	20.176	20.1743
P19367	HK1	Hexokinase-1	HXK1_HUMAN	TRUE	100	0.4035	16.6072	154134	158926	157854	142127	146870	143182	80391.9	80756	81570.4	17.2338	17.278	17.2682	17.1168	17.1642	17.1275	16.2948	16.3013	16.3158
P19387	POLR2C	DNA-directed RNA polymerase II subunit RPB3	RPB3_HUMAN	TRUE	100	0.189942	14.6414	32356.5	30482.1	29106.2	30563.2	30625.3	26563.2	17850.2	16216.8	15120	14.9818	14.8957	14.829	14.8995	14.9024	14.6971	14.1237	13.9852	13.8842
P19388	POLR2E	DNA-directed RNA polymerases I, II, and III subunit RPABC1	RPAB1_HUMAN	TRUE	100	0.174939	13.8516	16061.1	16776.6	16279	15112.7	15331.1	15048.6	9868.7	9874.67	9997.25	13.9713	14.0342	13.9907	13.8835	13.9042	13.8773	13.2686	13.2695	13.2873
P19404	NDUFV2	NADH dehydrogenase [ubiquinone] flavoprotein 2, mitochondrial	NDUV2_HUMAN	TRUE	100	0.11534	15.4543	49511.9	46873.8	43232.5	53388.1	50751.4	54081.1	44753.2	49566.6	41921.2	15.5955	15.5165	15.3998	15.7042	15.6312	15.7228	15.4497	15.5971	15.3554
P19447	ERCC3	General transcription and DNA repair factor IIH helicase subunit XPB	ERCC3_HUMAN	TRUE	100	0.118199	14.517	24253.7	25710.1	25382.9	28594.8	28850.9	27869.6	21929.6	24275.3	23581	14.5659	14.65	14.6316	14.8035	14.8163	14.7664	14.4206	14.5672	14.5253
P19474	TRIM21	E3 ubiquitin-protein ligase TRIM21	RO52_HUMAN	TRUE	100	0.289185	14.7453	20632.6	19127.7	20172	25337.3	27973.3	24929	44217.4	42303.4	44348.6	14.3326	14.2234	14.3001	14.629	14.7718	14.6055	15.4323	15.3685	15.4366
P19525	EIF2AK2	Interferon-induced, double-stranded RNA-activated protein kinase	E2AK2_HUMAN	TRUE	100	0.154918	14.1945	15594.2	15852.4	15041.6	18935	17714	20113.5	18902.9	18487.9	18965.2	13.9287	13.9524	13.8767	14.2088	14.1126	14.2959	14.2063	14.1743	14.2111
P19526	FUT1	Galactoside alpha-(1,2)-fucosyltransferase 1	FUT1_HUMAN	TRUE	100	0.422743	11.3688	2415.97	2220.25	2843.85	4769.08	4846.01	5769.02	2054.98	1432.24	1114.16	11.2384	11.1165	11.4736	12.2195	12.2426	12.4941	11.0049	10.4841	10.1217
P19532	TFE3	Transcription factor E3	TFE3_HUMAN	TRUE	66.7	0.763593	10.9556	1711.76	1073.47	1306.17	NaN	NaN	NaN	NaN	NaN	NaN	10.7413	10.0681	10.3511	NaN	NaN	NaN	NaN	NaN	NaN
P19623	SRM	Spermidine synthase	SPEE_HUMAN	TRUE	100	0.179167	16.5816	79862.1	78253.5	82182.5	106273	104377	107744	128192	131507	126250	16.2852	16.2559	16.3265	16.6974	16.6714	16.7172	16.9679	17.0048	16.9459
P19634	SLC9A1	Sodium/hydrogen exchanger 1	SL9A1_HUMAN	TRUE	100	0.536496	13.3674	14115.3	14116.6	14240.1	21282.5	21587.7	21794.3	19547.4	18600.3	19495.4	13.785	13.7851	13.7977	14.3774	14.3979	14.4117	14.2547	14.183	14.2508
P19784	CSNK2A2	Casein kinase II subunit alpha'	CSK22_HUMAN	TRUE	100	0.0508087	14.9527	32804.8	33420.2	31147.3	33226.6	33201.2	33748.7	33953.5	33762.1	32752.4	15.0016	15.0284	14.9268	15.0201	15.0189	15.0425	15.0513	15.0431	14.9993
P19793	RXRA	Retinoic acid receptor RXR-alpha	RXRA_HUMAN	TRUE	100	0.282194	11.2795	2483.73	2487.5	2405.87	2339.84	2195.19	2115.69	2520.39	2576.8	2533.65	11.2783	11.2805	11.2323	11.1922	11.1001	11.0469	11.2994	11.3314	11.307
P19838	NFKB1	Nuclear factor NF-kappa-B p105 subunit	NFKB1_HUMAN	TRUE	100	0.393655	14.0836	10935.6	10810.9	9443.87	14229.4	13602.1	11842.7	28872.7	27544.7	27751.4	13.4167	13.4002	13.2052	13.7966	13.7315	13.5317	14.8174	14.7495	14.7603
P19971	TYMP	Thymidine phosphorylase	TYPH_HUMAN	TRUE	100	0.258591	14.1182	23016.2	23544.6	24156.1	24071	25336.3	24481.8	12536.7	12895.2	13274.1	14.4904	14.5231	14.5601	14.555	14.6289	14.5794	13.6139	13.6545	13.6963
P20020	ATP2B1	Plasma membrane calcium-transporting ATPase 1	AT2B1_HUMAN	TRUE	100	0.201267	14.4445	30635	30111.5	28445.5	19365.3	16079.5	17358.3	26967.4	26833.1	27021.5	14.9029	14.878	14.7959	14.2412	13.9729	14.0833	14.7189	14.7117	14.7218
P20042	EIF2S2	Eukaryotic translation initiation factor 2 subunit 2	IF2B_HUMAN	TRUE	100	0.204233	16.8353	98126.7	100248	100303	99927.6	91197.7	95749.3	128055	129821	125635	16.5824	16.6132	16.614	16.6086	16.4767	16.547	16.9664	16.9862	16.9389
P20073	ANXA7	Annexin A7	ANXA7_HUMAN	TRUE	100	0.132631	17.4013	177729	176416	173172	151198	156569	153380	159880	157168	159834	17.4393	17.4286	17.4018	17.2061	17.2564	17.2267	17.2866	17.2619	17.2862
P20226	TBP	TATA-box-binding protein	TBP_HUMAN	TRUE	100	0.135514	13.2252	9165.1	8843.02	10123.4	11305.9	11489.3	12631	10387.8	10642.8	10817	13.1619	13.1103	13.3054	13.4648	13.488	13.6247	13.3426	13.3776	13.401
P20248	CCNA2	Cyclin-A2	CCNA2_HUMAN	TRUE	94.4	0.342493	13.8772	NaN	10074.6	10339.6	18008.7	13368.5	17369.7	26062.3	24615.2	25264.1	NaN	13.2984	13.3359	14.1364	13.7066	14.0843	14.6697	14.5873	14.6248
P20290	BTF3	Transcription factor BTF3	BTF3_HUMAN	TRUE	100	0.148279	16.1485	76150.5	78872.7	76306.6	71338.3	72457.5	69592.5	52151	53388.9	50946.9	16.2166	16.2672	16.2195	16.1224	16.1448	16.0866	15.6704	15.7043	15.6367
P20336	RAB3A	Ras-related protein Rab-3A	RAB3A_HUMAN	TRUE	27.8	0.660171	11.3034	5710.3	3658.31	5137.11	NaN	NaN	NaN	NaN	NaN	NaN	12.4794	11.837	12.3267	NaN	NaN	NaN	NaN	NaN	NaN
P20338	RAB4A	Ras-related protein Rab-4A	RAB4A_HUMAN	TRUE	100	0.101241	14.0928	17711.5	17491.5	18712	15924.8	17040.6	16949.2	18638.4	16582.7	17552	14.1124	14.0944	14.1917	13.959	14.0567	14.0489	14.186	14.0174	14.0993
P20339	RAB5A	Ras-related protein Rab-5A	RAB5A_HUMAN	TRUE	100	0.0918248	16.8163	122388	115399	119834	112870	115660	118488	101119	104368	104488	16.9011	16.8163	16.8707	16.7843	16.8195	16.8544	16.6257	16.6713	16.673
P20340	RAB6A	Ras-related protein Rab-6A	RAB6A_HUMAN	TRUE	100	0.0937626	16.7924	106919	109434	111210	107614	111180	109986	110810	114586	116608	16.7062	16.7397	16.7629	16.7155	16.7625	16.747	16.7577	16.8061	16.8313
P20585	MSH3	DNA mismatch repair protein Msh3	MSH3_HUMAN	TRUE	100	0.100806	13.129	9565.55	8725.77	8806.32	9040.75	9738.39	9293.22	9169.55	7576.85	8330.59	13.2236	13.0911	13.1043	13.1422	13.2495	13.182	13.1626	12.8874	13.0242
P20618	PSMB1	Proteasome subunit beta type-1	PSB1_HUMAN	TRUE	100	0.121718	18.9172	478564	479931	482888	415999	412552	408174	513529	500245	504954	18.8684	18.8725	18.8813	18.6662	18.6542	18.6388	18.9701	18.9323	18.9458
P20645	M6PR	Cation-dependent mannose-6-phosphate receptor	MPRD_HUMAN	TRUE	100	0.195121	15.2905	35906	35814.2	38065.2	38648.1	37788.5	38368.7	57105.7	56301	58613.8	15.1319	15.1282	15.2162	15.2381	15.2057	15.2276	15.8013	15.7809	15.839
P20674	COX5A	Cytochrome c oxidase subunit 5A, mitochondrial	COX5A_HUMAN	TRUE	100	0.208628	17.4068	184661	184242	175069	248766	249206	241990	180796	169354	164573	17.4945	17.4912	17.4176	17.9244	17.927	17.8846	17.464	17.3697	17.3284
P20700	LMNB1	Lamin-B1	LMNB1_HUMAN	TRUE	100	0.104138	17.7797	189806	187981	188937	246936	251277	245697	258520	252032	256327	17.5342	17.5202	17.5275	17.9138	17.9389	17.9065	17.9799	17.9432	17.9676
P20810	CAST	Calpastatin	ICAL_HUMAN	TRUE	100	0.107111	15.438	51866.3	50911.6	51990.2	37455.9	38393.6	37857.7	44162.9	45325.7	45023.1	15.6625	15.6357	15.666	15.1929	15.2286	15.2083	15.4305	15.468	15.4584
P20815	CYP3A5	Cytochrome P450 3A5	CP3A5_HUMAN	TRUE	66.7	0.446642	11.6281	2796.67	3194.78	2855.27	5624.65	6751.73	4903.46	NaN	NaN	NaN	11.4495	11.6415	11.4794	12.4575	12.721	12.2596	NaN	NaN	NaN
P20839	IMPDH1	Inosine-5'-monophosphate dehydrogenase 1	IMDH1_HUMAN	TRUE	100	0.19657	14.5968	21169	22575.3	22292.5	26667.9	27532.2	26944.4	18484.3	17049.7	18097.3	14.3697	14.4625	14.4443	14.7028	14.7488	14.7177	14.174	14.0575	14.1435
P20851	C4BPB	C4b-binding protein beta chain	C4BPB_HUMAN	FALSE	55.6	0.693707	12.066	NaN	4009.86	NaN	NaN	NaN	NaN	3030.78	3842.55	3546.06	NaN	11.9693	NaN	NaN	NaN	NaN	11.5655	11.9078	11.792
P20930	SWISS-PROT:P20930	Tax_Id=9606 Gene_Symbol=FLG Filaggrin		TRUE	27.8	0.299004	10.0119	605.673	1236.35	957.179	1465.3	1117.07	NaN	NaN	NaN	NaN	9.2424	10.2719	9.90264	10.517	10.1255	NaN	NaN	NaN	NaN
P20933	AGA	N(4)-(beta-N-acetylglucosaminyl)-L-asparaginase	ASPG_HUMAN	TRUE	100	0.180599	14.6313	22369.7	23336.4	23591.6	33087.4	30590.5	31649.7	32413.3	27746.3	33474	14.4493	14.5103	14.526	15.014	14.9008	14.9499	14.9843	14.76	15.0308
P20936	RASA1	Ras GTPase-activating protein 1	RASA1_HUMAN	TRUE	100	0.180436	14.2145	18092.9	17218.1	18019.6	16853.3	12838.2	13654.1	21967.5	21253.2	20668.3	14.1431	14.0716	14.1373	14.0407	13.6482	13.737	14.4231	14.3754	14.3351
P20962	PTMS	Parathymosin	PTMS_HUMAN	TRUE	100	0.275089	16.97	193622	205296	180168	152915	138617	171863	132170	150919	144930	17.5629	17.6473	17.459	17.2224	17.0807	17.3909	17.012	17.2034	17.145
P21127	CDK11B	Cyclin-dependent kinase 11B	CD11B_HUMAN	TRUE	100	0.102148	15.3195	41681.5	42122.2	43364.5	43859	49235.8	49791.9	41503.8	44562	43357.1	15.3471	15.3623	15.4042	15.4206	15.5874	15.6036	15.341	15.4435	15.404
P21266	GSTM3	Glutathione S-transferase Mu 3	GSTM3_HUMAN	TRUE	100	0.120911	17.1662	162232	150243	149505	155378	159610	148990	179731	179959	176656	17.3077	17.1969	17.1898	17.2454	17.2842	17.1849	17.4555	17.4573	17.4306
P21281	ATP6V1B2	V-type proton ATPase subunit B, brain isoform	VATB2_HUMAN	TRUE	100	0.193837	16.5848	122793	126094	125282	122327	125988	127368	84351	87646.8	84425.9	16.9059	16.9441	16.9348	16.9004	16.9429	16.9586	16.3641	16.4194	16.3654
P21283	ATP6V1C1	V-type proton ATPase subunit C 1	VATC1_HUMAN	TRUE	100	0.152486	13.6686	16657.2	16445	15724.7	13596.3	13050.5	13045.5	10638	12522.2	12521.3	14.0239	14.0054	13.9407	13.7309	13.6718	13.6713	13.3769	13.6122	13.6121
P21291	CSRP1	Cysteine and glycine-rich protein 1	CSRP1_HUMAN	TRUE	100	0.0759206	17.9756	267168	242098	265542	224652	232588	225544	272345	261918	274254	18.0274	17.8852	18.0186	17.7773	17.8274	17.7831	18.0551	17.9988	18.0652
P21333	FLNA	Filamin-A	FLNA_HUMAN	TRUE	100	0.124051	19.9764	1.13642e+06	1.13408e+06	1127818	982222	979551	963646	1.27782e+06	1.27565e+06	1.2592e+06	20.1161	20.1131	20.1051	19.9057	19.9018	19.8781	20.2852	20.2828	20.2641
P21359	NF1	Neurofibromin	NF1_HUMAN	TRUE	100	0.188491	13.7552	13887.1	12702.8	12882.6	11101	11897.3	12177.2	13064.1	13620.2	12845.2	13.7615	13.6329	13.6531	13.4384	13.5383	13.5719	13.6733	13.7335	13.6489
P21397	MAOA	Amine oxidase [flavin-containing] A	AOFA_HUMAN	TRUE	100	0.413074	13.3525	16770.7	17165.7	17317.6	17314.5	17336.6	17755	6639.37	6991.28	6644.31	14.0337	14.0672	14.08	14.0797	14.0815	14.1159	12.6968	12.7713	12.6979
P21399	ACO1	Cytoplasmic aconitate hydratase	ACOHC_HUMAN	TRUE	100	0.157049	15.4644	56501.6	57463.7	57229.5	47548.3	49321.6	48583.2	46349	47606.3	50752.5	15.786	15.8104	15.8045	15.5371	15.5899	15.5682	15.5002	15.5389	15.6312
P21675	TAF1	Transcription initiation factor TFIID subunit 1	TAF1_HUMAN	TRUE	100	0.129578	11.5997	3398.19	2698.25	2976.97	3807.44	3182.67	3685.2	3005.76	2698.01	2721.18	11.7305	11.3978	11.5396	11.8946	11.636	11.8475	11.5535	11.3977	11.41
P21709	EPHA1	Ephrin type-A receptor 1	EPHA1_HUMAN	TRUE	88.9	0.201463	13.4881	11110.9	10570.4	11388.3	16483.6	14937.1	13209.7	5144.67	NaN	NaN	13.4397	13.3677	13.4753	14.0087	13.8666	13.6893	12.3289	NaN	NaN
P21741	MDK	Midkine	MK_HUMAN	TRUE	72.2	1.02236	9.94899	706.494	588.308	902.848	577.598	451.276	544.185	4239.08	4130.58	4317.75	9.46453	9.20043	9.81834	9.17392	8.81787	9.08795	12.0495	12.0121	12.0761
P21796	VDAC1	Voltage-dependent anion-selective channel protein 1	VDAC1_HUMAN	TRUE	100	0.113025	18.5973	364729	366992	359895	450542	470078	453188	448162	442068	452645	18.4765	18.4854	18.4572	18.7813	18.8425	18.7897	18.7737	18.7539	18.788
P21912	SDHB	Succinate dehydrogenase [ubiquinone] iron-sulfur subunit, mitochondrial	SDHB_HUMAN	TRUE	100	0.165758	16.1474	82691.2	84961.4	80100.8	90960	98608.2	86051	76177.2	74233.5	70646.2	16.3354	16.3745	16.2895	16.4729	16.5894	16.3929	16.2171	16.1798	16.1083
P21926	CD9	CD9 antigen	CD9_HUMAN	TRUE	100	0.276327	16.773	128079	115353	124733	74043.2	68937	72715	157274	162184	156779	16.9667	16.8157	16.9285	16.1761	16.073	16.15	17.2629	17.3073	17.2584
P21953	BCKDHB	2-oxoisovalerate dehydrogenase subunit beta, mitochondrial	ODBB_HUMAN	TRUE	100	0.213994	14.1942	23224.9	23746.4	22876.4	25819.6	25476.9	24067.2	19851.8	18930.8	20502.1	14.5034	14.5354	14.4816	14.6562	14.6369	14.5548	14.277	14.2084	14.3235
P21964	COMT	Catechol O-methyltransferase	COMT_HUMAN	TRUE	100	0.0621702	17.864	225922	211373	222576	255031	256956	247969	260369	253222	251391	17.7855	17.6894	17.7639	17.9603	17.9712	17.9198	17.9902	17.95	17.9396
P21980	TGM2	Protein-glutamine gamma-glutamyltransferase 2	TGM2_HUMAN	TRUE	100	0.707273	13.0403	23818.8	24033.8	23707.5	16157	16585.5	16730.5	4651.76	4804.29	4722.08	14.5398	14.5528	14.5331	13.9799	14.0176	14.0302	12.1836	12.2301	12.2052
P22033	MMUT	Methylmalonyl-CoA mutase, mitochondrial	MUTA_HUMAN	TRUE	100	0.272468	14.187	25007.6	25378.4	27265.9	25945.8	25943.8	26314.1	15820.9	15522	14656.8	14.6101	14.6313	14.7348	14.6632	14.6631	14.6835	13.9495	13.922	13.8393
P22059	OSBP	Oxysterol-binding protein 1	OSBP1_HUMAN	TRUE	100	0.0781397	15.2188	39913.2	38826.3	39620.2	30114.4	37426.3	36549.3	37191.1	38279.3	36847.6	15.2846	15.2447	15.2739	14.8782	15.1918	15.1576	15.1827	15.2243	15.1693
P22061	PCMT1	Protein-L-isoaspartate(D-aspartate) O-methyltransferase	PIMT_HUMAN	TRUE	100	0.18083	16.8277	144266	141004	141932	119388	115509	116299	102495	104278	105198	17.1384	17.1054	17.1148	16.8653	16.8176	16.8275	16.6452	16.6701	16.6827
P22083	FUT4	Alpha-(1,3)-fucosyltransferase 4	FUT4_HUMAN	TRUE	100	0.519611	12.2158	5506.59	4387.71	3605.2	6757.7	3205.87	2998.46	5962.96	4257.11	3889.01	12.4269	12.0993	11.8159	12.7223	11.6465	11.55	12.5418	12.0557	11.9252
P22087	FBL	rRNA 2'-O-methyltransferase fibrillarin	FBRL_HUMAN	TRUE	100	0.173567	17.2576	160893	162976	166198	208499	212764	207871	133716	139755	141163	17.2957	17.3143	17.3425	17.6697	17.6989	17.6653	17.0288	17.0925	17.107
P22102	GART	Trifunctional purine biosynthetic protein adenosine-3	PUR2_HUMAN	TRUE	100	0.088387	16.6793	100667	99954.6	103853	99811.6	99370.2	98933.7	102904	104705	103079	16.6192	16.609	16.6642	16.6069	16.6005	16.5942	16.6509	16.676	16.6534
P22234	PAICS	Bifunctional phosphoribosylaminoimidazole carboxylase/phosphoribosylaminoimidazole succinocarboxamide synthetase	PUR6_HUMAN	TRUE	100	0.109207	18.1711	274236	276521	275058	297929	284202	291519	307402	304739	305454	18.0651	18.077	18.0694	18.1846	18.1166	18.1532	18.2298	18.2172	18.2206
P22307	SCP2	Sterol carrier protein 2	SCP2_HUMAN	TRUE	100	0.0609637	17.1615	131959	143284	142505	157583	156587	154035	160830	152532	153178	17.0097	17.1285	17.1207	17.2658	17.2566	17.2329	17.2952	17.2188	17.2248
P22314	UBA1	Ubiquitin-like modifier-activating enzyme 1	UBA1_HUMAN	TRUE	100	0.0955951	18.7996	481014	482384	488528	537286	527584	529372	466121	458483	463572	18.8757	18.8798	18.8981	19.0353	19.009	19.0139	18.8303	18.8065	18.8224
P22392	NME2	Nucleoside diphosphate kinase B	NDKB_HUMAN	TRUE	100	0.162061	19.7615	786207	782784	797837	847971	796924	832929	1.0284e+06	1.03037e+06	990403	19.5845	19.5783	19.6057	19.6937	19.6041	19.6678	19.972	19.9747	19.9177
P22415	USF1	Upstream stimulatory factor 1	USF1_HUMAN	TRUE	100	0.283762	12.8052	5861.05	4698.61	4528.39	7439.91	6419.44	6331.96	11197.4	9103.29	10107.1	12.5169	12.198	12.1448	12.8611	12.6482	12.6284	13.4509	13.1522	13.3031
P22532	SPRR2D	Small proline-rich protein 2D	SPR2D_HUMAN	TRUE	100	0.214969	13.3659	12617.7	12334.7	12910.9	7793.78	7713.46	8786.91	12519.2	9855.06	13106.5	13.6232	13.5904	13.6563	12.9281	12.9132	13.1011	13.6119	13.2666	13.678
P22570	FDXR	NADPH:adrenodoxin oxidoreductase, mitochondrial	ADRO_HUMAN	TRUE	100	0.420896	17.207	126978	128895	128341	228168	240710	233269	278242	274778	274544	16.9542	16.9758	16.9696	17.7997	17.8769	17.8316	18.086	18.0679	18.0667
P22626	HNRNPA2B1	Heterogeneous nuclear ribonucleoproteins A2/B1	ROA2_HUMAN	TRUE	100	0.0608032	19.7738	879450	875520	878965	917114	899655	901233	899613	873507	863920	19.7462	19.7398	19.7454	19.8067	19.779	19.7815	19.7789	19.7365	19.7205
P22670	RFX1	MHC class II regulatory factor RFX1	RFX1_HUMAN	TRUE	100	0.185725	13.1171	7527.2	7140.61	8089.33	8191.22	11177.7	10058.3	9808.85	10508.1	10036.5	12.8779	12.8018	12.9818	12.9999	13.4483	13.2961	13.2599	13.3592	13.293
P22681	CBL	E3 ubiquitin-protein ligase CBL	CBL_HUMAN	TRUE	100	0.091623	13.4389	10904	10779.9	11687.2	10239.1	9298.89	9459.6	10617.3	10649.6	11414.2	13.4126	13.3961	13.5126	13.3218	13.1828	13.2076	13.3741	13.3785	13.4785
P22694	PRKACB	cAMP-dependent protein kinase catalytic subunit beta	KAPCB_HUMAN	TRUE	100	0.175555	14.658	31582.4	32447.3	31858.2	24571.8	25871.8	24735.4	28735.2	31338.6	29653.8	14.9468	14.9858	14.9594	14.5847	14.6591	14.5943	14.8105	14.9357	14.8559
P22695	UQCRC2	Cytochrome b-c1 complex subunit 2, mitochondrial	QCR2_HUMAN	TRUE	100	0.219913	16.5968	105537	107737	107685	143329	140320	144728	98199.3	97556.6	97194.6	16.6874	16.7172	16.7165	17.129	17.0984	17.143	16.5834	16.574	16.5686
P22736	NR4A1	Nuclear receptor subfamily 4 group A member 1	NR4A1_HUMAN	TRUE	50	0.406931	12.1421	5645.02	5157.86	6361.11	6539.04	7223.35	6691.62	NaN	NaN	NaN	12.4628	12.3326	12.6351	12.6749	12.8185	12.7081	NaN	NaN	NaN
P22830	FECH	Ferrochelatase, mitochondrial	HEMH_HUMAN	TRUE	100	0.228294	12.5475	5632.96	4878.77	6088.94	7069.84	8775.71	7609.43	8602.18	6830.26	7602.49	12.4597	12.2523	12.572	12.7875	13.0993	12.8936	13.0705	12.7377	12.8923
P23025	XPA	DNA repair protein complementing XP-A cells	XPA_HUMAN	TRUE	100	0.368714	12.8673	10198.8	10452.2	8743.18	13481.2	13976.5	12103.6	6197.15	4664.33	5964.17	13.3161	13.3515	13.0939	13.7187	13.7707	13.5631	12.5974	12.1875	12.5421
P23193	TCEA1	Transcription elongation factor A protein 1	TCEA1_HUMAN	TRUE	100	0.109016	15.616	50058.9	51725.5	49050.4	58289.4	60780.6	59899.4	47252.8	49000	50042.4	15.6113	15.6586	15.582	15.8309	15.8913	15.8703	15.5281	15.5805	15.6109
P23229	ITGA6	Integrin alpha-6	ITA6_HUMAN	TRUE	100	0.350537	16.3259	60135.2	55494.8	57892	52201.2	54446.3	54929.6	110125	110910	112401	15.8759	15.7601	15.8211	15.6718	15.7325	15.7453	16.7488	16.759	16.7783
P23246	SFPQ	Splicing factor, proline- and glutamine-rich	SFPQ_HUMAN	TRUE	100	0.101858	18.6353	382868	380574	380970	458457	469643	465245	351060	342435	347491	18.5465	18.5378	18.5393	18.8064	18.8412	18.8276	18.4214	18.3855	18.4066
P23258	TUBG1	Tubulin gamma-1 chain	TBG1_HUMAN	TRUE	100	0.0568298	15.1138	35146.5	36438.4	35157.1	37523.9	37863.2	38997.8	37364.9	36657.7	38046	15.1011	15.1532	15.1015	15.1955	15.2085	15.2511	15.1894	15.1618	15.2155
P23284	PPIB	Peptidyl-prolyl cis-trans isomerase B	PPIB_HUMAN	TRUE	100	0.137579	18.1295	245238	243499	245564	267328	247115	244556	356675	353956	358390	17.9038	17.8936	17.9057	18.0283	17.9148	17.8998	18.4443	18.4332	18.4512
P23368	ME2	NAD-dependent malic enzyme, mitochondrial	MAOM_HUMAN	TRUE	100	0.141043	15.2391	38639.1	40275.1	39710.7	46848.1	48399.4	47397	43092.5	41563.4	42660.5	15.2378	15.2976	15.2772	15.5157	15.5627	15.5325	15.3951	15.343	15.3806
P23381	WARS1	Tryptophan--tRNA ligase, cytoplasmic	SYWC_HUMAN	TRUE	100	0.100503	17.0329	132196	131590	141078	127093	134399	134415	136444	139162	140144	17.0123	17.0057	17.1061	16.9555	17.0362	17.0363	17.0579	17.0864	17.0966
P23396	RPS3	40S ribosomal protein S3	RS3_HUMAN	TRUE	100	0.154243	19.5433	873782	870738	865026	731929	717069	719981	587527	588896	581951	19.7369	19.7319	19.7224	19.4813	19.4518	19.4576	19.1643	19.1677	19.1505
P23434	GCSH	Glycine cleavage system H protein, mitochondrial	GCSH_HUMAN	TRUE	100	0.13343	14.7414	30764.7	26442	28568.1	34638.2	31752.2	28793.2	25500.6	28915	28175.5	14.909	14.6905	14.8021	15.0801	14.9546	14.8134	14.6382	14.8195	14.7822
P23443	RPS6KB1	Ribosomal protein S6 kinase beta-1	KS6B1_HUMAN	TRUE	100	0.161958	12.4498	6415.18	6456.7	6421.54	4637.12	4703	4130.79	4924.59	5904.03	4515.44	12.6473	12.6566	12.6487	12.179	12.1994	12.0122	12.2658	12.5275	12.1406
P23458	JAK1	Tyrosine-protein kinase JAK1	JAK1_HUMAN	TRUE	100	0.553328	12.2949	5988.99	5600.95	5919.73	2544.8	3019.76	2538.17	3005.78	3475.35	2819.74	12.5481	12.4515	12.5313	11.3133	11.5602	11.3096	11.5535	11.7629	11.4613
P23497	SP100	Nuclear autoantigen Sp-100	SP100_HUMAN	TRUE	100	0.325869	13.7891	11290.5	10760.2	11416.4	9404.01	11190.8	11269.9	12282.9	10788.5	12497.2	13.4628	13.3934	13.4788	13.1991	13.45	13.4602	13.5844	13.3972	13.6093
P23511	NFYA	Nuclear transcription factor Y subunit alpha	NFYA_HUMAN	TRUE	100	0.232446	12.1327	5211.5	6017.25	4545.37	5847.02	6328.51	6331.23	2748.36	3677.76	2803.37	12.3475	12.5549	12.1502	12.5135	12.6277	12.6283	11.4244	11.8446	11.4529
P23526	AHCY	Adenosylhomocysteinase	SAHH_HUMAN	TRUE	100	0.141996	18.329	321654	331130	315773	411852	407140	414971	351857	344275	339081	18.2951	18.337	18.2685	18.6518	18.6352	18.6627	18.4246	18.3932	18.3713
P23528	CFL1	Cofilin-1	COF1_HUMAN	TRUE	100	0.165921	21.3988	2.83977e+06	2.83978e+06	2.9461e+06	3.12554e+06	3.09121e+06	3108555	3.55553e+06	3.57635e+06	3.59089e+06	21.4373	21.4373	21.4904	21.5757	21.5597	21.5678	21.7616	21.7701	21.7759
P23588	EIF4B	Eukaryotic translation initiation factor 4B	IF4B_HUMAN	TRUE	100	0.201861	16.5869	90989.8	89931.3	89850.6	75611.1	75531.4	73939.4	104547	111677	110440	16.4734	16.4565	16.4552	16.2063	16.2048	16.1741	16.6738	16.769	16.7529
P23610	F8A3	40-kDa huntingtin-associated protein	HAP40_HUMAN	TRUE	100	0.220886	11.6323	3682.21	3640.92	3986.48	3393.45	2714.45	2147.79	3975.06	3212.09	2506.11	11.8464	11.8301	11.9609	11.7285	11.4064	11.0686	11.9568	11.6493	11.2912
P23634	ATP2B4	Plasma membrane calcium-transporting ATPase 4	AT2B4_HUMAN	TRUE	100	0.22858	14.7719	41240.7	43284.4	42358.6	23453.7	24329.4	24399.1	24014.3	23774	24155.7	15.3318	15.4016	15.3704	14.5175	14.5704	14.5745	14.5516	14.5371	14.5601
P23677	ITPKA	Inositol-trisphosphate 3-kinase A	IP3KA_HUMAN	TRUE	100	0.264582	12.6547	6624.51	6634.41	6329.21	7541.95	6281.39	7604.44	10216.9	9615.32	10217.9	12.6936	12.6958	12.6278	12.8807	12.6169	12.8926	13.3187	13.2311	13.3188
P23743	DGKA	Diacylglycerol kinase alpha	DGKA_HUMAN	TRUE	100	0.254155	12.3347	4375.11	4335.18	3422.35	4731.22	4504.35	4686.01	7360.73	7837.21	7929.82	12.0951	12.0819	11.7408	12.208	12.1371	12.1941	12.8456	12.9361	12.9531
P23786	CPT2	Carnitine O-palmitoyltransferase 2, mitochondrial	CPT2_HUMAN	TRUE	100	0.439235	14.9579	29087	29718.8	29261.4	37860	38323.3	39701.1	65120.7	64732.9	64402.8	14.8281	14.8591	14.8367	15.2084	15.2259	15.2769	15.9908	15.9822	15.9748
P23919	DTYMK	Thymidylate kinase	KTHY_HUMAN	TRUE	100	0.133804	15.5585	40707.5	42205.8	42372.6	42761.8	42227.1	42647.1	48780.2	48373.7	49782.4	15.313	15.3652	15.3708	15.384	15.3659	15.3802	15.574	15.5619	15.6033
P23921	RRM1	Ribonucleoside-diphosphate reductase large subunit	RIR1_HUMAN	TRUE	100	0.345966	15.4464	29121.3	31256.1	29440.2	32661.4	34608.8	32907.2	69764.6	70075.7	67873.5	14.8298	14.9319	14.8455	14.9953	15.0788	15.0061	16.0902	16.0966	16.0506
P24385	CCND1	G1/S-specific cyclin-D1	CCND1_HUMAN	TRUE	88.9	0.732854	14.9003	75976.7	78597.7	87324.3	17568.8	NaN	NaN	20474.1	16295.2	19901.6	16.2133	16.2622	16.4141	14.1007	NaN	NaN	14.3215	13.9922	14.2806
P24386	CHM	Rab proteins geranylgeranyltransferase component A 1	RAE1_HUMAN	TRUE	100	0.255465	13.9137	14551.8	15004.8	14127.4	12010	12110.5	10895.6	12288.8	12020.2	12467.5	13.8289	13.8731	13.7862	13.5519	13.564	13.4115	13.5851	13.5532	13.6059
P24390	KDELR1	ER lumen protein-retaining receptor 1	ERD21_HUMAN	TRUE	100	0.357543	17.7746	145813	121449	184641	110834	152649	147963	303869	353992	387025	17.1538	16.89	17.4944	16.758	17.2199	17.1749	18.2131	18.4334	18.5621
P24468	NR2F2	COUP transcription factor 2	COT2_HUMAN	FALSE	55.6	0.294192	12.3379	4190.66	NaN	NaN	NaN	NaN	NaN	5195.16	6060.15	NaN	12.033	NaN	NaN	NaN	NaN	NaN	12.343	12.5651	NaN
P24534	EEF1B2	Elongation factor 1-beta	EF1B_HUMAN	TRUE	100	0.212758	18.2891	281074	281278	283400	348553	331011	324908	420193	443920	443400	18.1006	18.1016	18.1125	18.411	18.3365	18.3097	18.6807	18.7599	18.7583
P24539	ATP5PB	ATP synthase F(0) complex subunit B1, mitochondrial	AT5F1_HUMAN	TRUE	100	0.156688	16.6287	106923	104770	110231	134609	129893	130804	101072	99243.6	93686.8	16.7062	16.6769	16.7502	17.0384	16.987	16.997	16.625	16.5987	16.5156
P24592	IGFBP6	Insulin-like growth factor-binding protein 6	IBP6_HUMAN	TRUE	100	0.248211	12.6056	5196.29	5560.28	2393.72	7851.48	6554.97	6061.87	7680.47	8401.92	6326.49	12.3433	12.4409	11.225	12.9387	12.6784	12.5655	12.907	13.0365	12.6272
P24666	ACP1	Low molecular weight phosphotyrosine protein phosphatase	PPAC_HUMAN	TRUE	100	0.0460239	17.2412	155353	154075	155558	142577	138796	146646	157718	165199	163426	17.2452	17.2333	17.2471	17.1214	17.0826	17.162	17.267	17.3338	17.3183
P24752	ACAT1	Acetyl-CoA acetyltransferase, mitochondrial	THIL_HUMAN	TRUE	100	0.12867	16.0955	67536.1	64665.8	70816.5	71269	71933.5	72003.6	90655.3	86383.4	88455.7	16.0434	15.9807	16.1118	16.121	16.1344	16.1358	16.4681	16.3985	16.4327
P24844	MYL9	Myosin regulatory light polypeptide 9	MYL9_HUMAN	TRUE	100	0.251339	16.3247	56740.7	61056.7	63695.1	55193.5	58345.1	56370.6	96646.3	99006.9	99654.4	15.7921	15.8979	15.9589	15.7522	15.8323	15.7827	16.5604	16.5952	16.6046
P24863	CCNC	Cyclin-C	CCNC_HUMAN	TRUE	100	0.175614	11.9745	3563.48	2921.5	4445.03	3767.32	3683.59	4015.43	4074.17	3647.71	3956.53	11.7991	11.5125	12.118	11.8793	11.8469	11.9713	11.9923	11.8328	11.95
P24864	CCNE1	G1/S-specific cyclin-E1	CCNE1_HUMAN	TRUE	100	0.426183	11.5509	3199.77	3646.2	3397.27	4026.61	4742.81	3937.9	5583.64	5683.93	4739.19	11.6438	11.8322	11.7302	11.9753	12.2115	11.9432	12.447	12.4727	12.2104
P24928	POLR2A	DNA-directed RNA polymerase II subunit RPB1	RPB1_HUMAN	TRUE	100	0.0866783	14.6959	28306.4	27391.3	28119.2	29334.2	29284.4	28704.6	24330.7	24177.8	23785.5	14.7888	14.7414	14.7793	14.8403	14.8378	14.809	14.5705	14.5614	14.5378
P24941	CDK2	Cyclin-dependent kinase 2	CDK2_HUMAN	TRUE	100	0.220171	15.6043	44021.2	45774.2	45820.9	59609.5	58491.6	61401	70663.5	70727.3	67386.1	15.4259	15.4822	15.4837	15.8633	15.8359	15.906	16.1087	16.11	16.0402
P25054	APC	Adenomatous polyposis coli protein	APC_HUMAN	TRUE	94.4	0.209919	11.4305	1507.55	3066.8	3152.24	2440.63	2347.02	NaN	2356.54	2844.66	2673.22	10.558	11.5825	11.6222	11.253	11.1966	NaN	11.2025	11.474	11.3844
P25092	GUCY2C	Guanylyl cyclase C	GUC2C_HUMAN	TRUE	100	0.217407	17.9276	271386	276266	292836	336522	391067	343296	216472	210065	229366	18.05	18.0757	18.1597	18.3603	18.5771	18.3891	17.7238	17.6805	17.8073
P25098	GRK2	Beta-adrenergic receptor kinase 1	ARBK1_HUMAN	TRUE	100	0.354394	13.1072	6112.31	6331.52	6449.98	7128.03	7694.03	8038.14	15333.7	16138.2	15406	12.5775	12.6283	12.6551	12.7993	12.9095	12.9726	13.9044	13.9782	13.9112
P25205	MCM3	DNA replication licensing factor MCM3	MCM3_HUMAN	TRUE	100	0.170797	16.5866	79937.3	80254.8	81485.1	114309	118081	119324	111940	112569	112101	16.2866	16.2923	16.3142	16.8026	16.8494	16.8645	16.7724	16.7804	16.7744
P25208	NFYB	Nuclear transcription factor Y subunit beta	NFYB_HUMAN	TRUE	100	0.398647	11.4615	2558.71	2066.96	2615.63	2085.13	2198.6	4116.46	5242.18	3123.79	3427.28	11.3212	11.0133	11.3529	11.0259	11.1024	12.0072	12.356	11.6091	11.7428
P25325	MPST	3-mercaptopyruvate sulfurtransferase	THTM_HUMAN	TRUE	100	0.205248	15.5175	47622.7	46842.2	44365.9	64116.9	64582.2	63753.2	55252	53423.8	52609	15.5394	15.5155	15.4372	15.9684	15.9788	15.9602	15.7537	15.7052	15.683
P25398	RPS12	40S ribosomal protein S12	RS12_HUMAN	TRUE	100	0.110769	18.1969	314736	311755	336029	260941	271348	275975	259210	248466	259104	18.2638	18.2501	18.3582	17.9934	18.0498	18.0742	17.9838	17.9227	17.9832
P25440	BRD2	Bromodomain-containing protein 2	BRD2_HUMAN	TRUE	100	0.439741	14.3182	27109.3	27939.2	26820.4	40198.2	39887.8	38262.5	14325.5	15859.8	14528.8	14.7265	14.77	14.711	15.2948	15.2837	15.2236	13.8063	13.9531	13.8266
P25445	FAS	Tumor necrosis factor receptor superfamily member 6	TNR6_HUMAN	FALSE	44.4	0.457609	9.2895	NaN	NaN	NaN	NaN	NaN	NaN	815.602	884.828	1083.64	NaN	NaN	NaN	NaN	NaN	NaN	9.67172	9.78925	10.0817
P25490	YY1	Transcriptional repressor protein YY1	TYY1_HUMAN	TRUE	100	0.146357	14.9768	28895.1	31066.6	29537.3	42903.6	40450.5	43870.5	30803.3	30785.5	31853.4	14.8185	14.9231	14.8503	15.3888	15.3039	15.421	14.9108	14.91	14.9592
P25685	DNAJB1	DnaJ homolog subfamily B member 1	DNJB1_HUMAN	TRUE	100	0.65953	17.1531	253601	247080	250720	99558.1	93731.1	97213.2	53575.1	53199.1	52348.5	17.9522	17.9146	17.9357	16.6033	16.5162	16.5689	15.7093	15.6991	15.6759
P25686	DNAJB2	DnaJ homolog subfamily B member 2	DNJB2_HUMAN	TRUE	100	0.323523	14.0685	17935.7	17181.3	18548.5	14015.6	11838.9	14345.1	10690.4	10730.8	11099.5	14.1305	14.0685	14.179	13.7747	13.5313	13.8083	13.384	13.3895	13.4382
P25705	ATP5F1A	ATP synthase subunit alpha, mitochondrial	ATPA_HUMAN	TRUE	100	0.147134	19.9251	1.05132e+06	1.04488e+06	1.054e+06	1.23951e+06	1.24536e+06	1.22267e+06	970029	969375	980605	20.0038	19.9949	20.0074	20.2413	20.2481	20.2216	19.8877	19.8867	19.9033
P25786	PSMA1	Proteasome subunit alpha type-1	PSA1_HUMAN	TRUE	100	0.117657	17.7649	218470	211278	200512	204573	202564	196806	218324	214016	215096	17.7371	17.6888	17.6133	17.6423	17.628	17.5864	17.7361	17.7074	17.7146
P25787	PSMA2	Proteasome subunit alpha type-2	PSA2_HUMAN	TRUE	100	0.0659552	17.7352	196059	202035	211543	214530	213262	213998	216958	221560	226352	17.5809	17.6242	17.6906	17.7108	17.7023	17.7072	17.7271	17.7573	17.7882
P25788	PSMA3	Proteasome subunit alpha type-3	PSA3_HUMAN	TRUE	100	0.0684025	17.1534	144370	138861	135741	143304	150112	154925	145524	141703	137834	17.1394	17.0833	17.0505	17.1287	17.1957	17.2412	17.1509	17.1125	17.0726
P25789	PSMA4	Proteasome subunit alpha type-4	PSA4_HUMAN	TRUE	100	0.197145	17.4111	145624	150779	148781	124822	135501	119442	192220	200199	192745	17.1519	17.2021	17.1828	16.9295	17.0479	16.866	17.5524	17.6111	17.5563
P25815	S100P	Protein S100-P	S100P_HUMAN	TRUE	100	0.305304	16.0597	54524	56832.6	59806	44942.6	41960.9	44914.1	88458.2	89907.9	94005	15.7346	15.7944	15.868	15.4558	15.3568	15.4549	16.4327	16.4562	16.5205
P25942	CD40	Tumor necrosis factor receptor superfamily member 5	TNR5_HUMAN	TRUE	100	0.239467	11.8708	4809.97	4360.23	4532.12	4841.62	5066.54	4841.58	3995.23	5133.88	3758.11	12.2318	12.0902	12.146	12.2413	12.3068	12.2413	11.9641	12.3258	11.8758
P26006	ITGA3	Integrin alpha-3	ITA3_HUMAN	TRUE	100	0.264404	14.5787	20097.8	20728.9	20376.9	19717.1	18490.2	18807.4	35238.3	35181.9	37186.8	14.2947	14.3394	14.3146	14.2672	14.1745	14.199	15.1049	15.1025	15.1825
P26038	MSN	Moesin	MOES_HUMAN	TRUE	100	0.0826566	16.5638	92968.3	95179.7	93581.4	104060	103145	102290	103932	102967	105718	16.5045	16.5384	16.5139	16.6671	16.6543	16.6423	16.6653	16.6518	16.6899
P26045	PTPN3	Tyrosine-protein phosphatase non-receptor type 3	PTN3_HUMAN	TRUE	100	0.196213	11.3667	2682.17	2835.85	3240.87	1633.57	2459.99	2579.84	2455.9	2598.03	2673.57	11.3892	11.4696	11.6622	10.6738	11.2644	11.3331	11.262	11.3432	11.3846
P26196	DDX6	Probable ATP-dependent RNA helicase DDX6	DDX6_HUMAN	TRUE	100	0.249532	16.6971	80398.7	78816.7	83167.3	78986.6	80697.3	79985.4	119155	116049	118738	16.2949	16.2662	16.3437	16.2693	16.3002	16.2874	16.8625	16.8244	16.8574
P26358	DNMT1	DNA (cytosine-5)-methyltransferase 1	DNMT1_HUMAN	TRUE	100	0.255354	14.5975	22834.9	22175.3	23044.3	27576.2	28560.6	29009.1	22084.5	21895	21384.1	14.479	14.4367	14.4921	14.7511	14.8017	14.8242	14.4307	14.4183	14.3843
P26368	U2AF2	Splicing factor U2AF 65 kDa subunit	U2AF2_HUMAN	TRUE	100	0.167713	17.2275	134031	129958	128133	151259	144074	136642	203659	196686	202440	17.0322	16.9877	16.9673	17.2067	17.1364	17.06	17.6358	17.5855	17.6271
P26373	RPL13	60S ribosomal protein L13	RL13_HUMAN	TRUE	100	0.187515	19.2654	800356	778626	803120	750118	716909	717722	452795	427841	436533	19.6103	19.5706	19.6153	19.5168	19.4514	19.4531	18.7885	18.7067	18.7357
P26374	CHML	Rab proteins geranylgeranyltransferase component A 2	RAE2_HUMAN	FALSE	38.9	0.49625	12.6918	NaN	8459.68	NaN	NaN	NaN	NaN	987.913	NaN	6477.77	NaN	13.0464	NaN	NaN	NaN	NaN	9.94824	NaN	12.6613
P26440	IVD	Isovaleryl-CoA dehydrogenase, mitochondrial	IVD_HUMAN	TRUE	100	0.145344	15.3871	38166.2	39093.9	36452.2	52019.8	53112.7	54012.5	50205	49363.2	50795.4	15.22	15.2547	15.1537	15.6668	15.6968	15.721	15.6155	15.5911	15.6324
P26447	S100A4	Protein S100-A4	S10A4_HUMAN	TRUE	100	0.259978	14.5598	29426.7	28725.1	28867.7	17250	18008.8	17561.6	24231.8	24767.7	24511.6	14.8448	14.81	14.8172	14.0743	14.1364	14.1001	14.5646	14.5962	14.5812
P26572	MGAT1	Alpha-1,3-mannosyl-glycoprotein 2-beta-N-acetylglucosaminyltransferase	MGAT1_HUMAN	TRUE	100	0.320621	13.8991	13613.4	13723	13618.5	19864.4	19130.2	18796	25893	24802.6	25624.2	13.7327	13.7443	13.7333	14.2779	14.2236	14.1981	14.6603	14.5982	14.6452
P26583	HMGB2	High mobility group protein B2	HMGB2_HUMAN	TRUE	100	0.137477	16.8341	101333	96787.7	97582.9	134684	134070	136363	144084	144826	138367	16.6287	16.5625	16.5743	17.0392	17.0326	17.0571	17.1366	17.144	17.0781
P26599	PTBP1	Polypyrimidine tract-binding protein 1	PTBP1_HUMAN	TRUE	100	0.0730765	18.8845	484042	459227	481781	442989	464697	467561	532756	524440	523638	18.8848	18.8088	18.878	18.7569	18.8259	18.8348	19.0231	19.0004	18.9982
P26639	TARS1	Threonine--tRNA ligase 1, cytoplasmic	SYTC_HUMAN	TRUE	100	0.171204	16.8114	98641.3	100188	100610	102059	104119	103889	105020	105438	104394	16.5899	16.6123	16.6184	16.639	16.6679	16.6647	16.6803	16.686	16.6717
P26640	VARS1	Valine--tRNA ligase	SYVC_HUMAN	TRUE	100	0.0853637	16.4265	87918.6	87453.8	90173.6	98222.3	97907.2	97290.8	93904	96404.6	95251.2	16.4239	16.4162	16.4604	16.5838	16.5791	16.57	16.5189	16.5568	16.5395
P26641	EEF1G	Elongation factor 1-gamma	EF1G_HUMAN	TRUE	100	0.102054	19.4071	662095	649408	641885	730708	708233	737617	806775	807548	799644	19.3367	19.3088	19.292	19.4789	19.4339	19.4925	19.6218	19.6232	19.609
P26651	ZFP36	mRNA decay activator protein ZFP36	TTP_HUMAN	TRUE	100	0.573671	12.4448	4712.56	5224.68	4962.12	6389.03	5305.49	5597.69	3965.16	2028.23	2646.39	12.2023	12.3511	12.2767	12.6414	12.3733	12.4506	11.9532	10.986	11.3698
P26885	FKBP2	Peptidyl-prolyl cis-trans isomerase FKBP2	FKBP2_HUMAN	TRUE	100	0.162232	15.9288	56074.9	58235.1	62862.2	77623.4	69260.2	75502	77111	81775	76457.4	15.7751	15.8296	15.9399	16.2442	16.0797	16.2042	16.2346	16.3194	16.2224
P27144	AK4	Adenylate kinase 4, mitochondrial	KAD4_HUMAN	TRUE	100	0.215259	14.3084	16044.4	14622.6	15999.6	22353.8	22017	21273.8	29984.7	28414.5	29522.7	13.9698	13.8359	13.9658	14.4482	14.4263	14.3768	14.8719	14.7943	14.8495
P27338	MAOB	Amine oxidase [flavin-containing] B	AOFB_HUMAN	TRUE	100	0.414763	14.0281	25225.2	24579.6	24833.5	30054.2	29880.3	28721.7	18248.1	17366.3	16908.4	14.6226	14.5852	14.6	14.8753	14.8669	14.8099	14.1555	14.084	14.0455
P27348	YWHAQ	14-3-3 protein theta	1433T_HUMAN	TRUE	100	0.0768248	17.7722	235468	237346	214905	225992	220012	210749	259939	251104	257822	17.8452	17.8566	17.7133	17.7859	17.7472	17.6852	17.9878	17.9379	17.976
P27361	MAPK3	Mitogen-activated protein kinase 3	MK03_HUMAN	TRUE	100	0.177115	14.2317	23955.6	24459.6	23833	23113.5	23709.1	22979	14569.1	14461.2	14042.4	14.5481	14.5781	14.5407	14.4964	14.5332	14.488	13.8306	13.8199	13.7775
P27448	MARK3	MAP/microtubule affinity-regulating kinase 3	MARK3_HUMAN	TRUE	100	0.198989	12.9221	10163.3	9537.96	9862.23	5510.81	5338.07	5841.36	6478.41	6262.04	6329.13	13.3111	13.2195	13.2677	12.428	12.3821	12.5121	12.6614	12.6124	12.6278
P27449	ATP6V0C	V-type proton ATPase 16 kDa proteolipid subunit c	VATL_HUMAN	TRUE	100	0.514534	14.6107	28447.4	28057.8	37317.7	59698.2	50844.6	56650.1	27276.4	22200.6	26550.2	14.796	14.7761	15.1876	15.8654	15.6338	15.7898	14.7354	14.4383	14.6964
P27540	ARNT	Aryl hydrocarbon receptor nuclear translocator	ARNT_HUMAN	TRUE	100	0.378674	12.6656	8886.19	8998.99	10307.1	6421.03	6861.23	6539.34	2350.16	2858.04	2451.79	13.1173	13.1355	13.3313	12.6486	12.7443	12.6749	11.1985	11.4808	11.2596
P27635	RPL10	60S ribosomal protein L10	RL10_HUMAN	TRUE	100	0.15421	17.6627	247749	257536	245807	222125	210249	214993	153391	152563	146454	17.9185	17.9744	17.9072	17.761	17.6817	17.7139	17.2269	17.2191	17.1601
P27694	RPA1	Replication protein A 70 kDa DNA-binding subunit	RFA1_HUMAN	TRUE	100	0.111657	16.6373	99285.3	102619	101518	113120	114476	111623	116860	117127	117944	16.5993	16.6469	16.6314	16.7875	16.8047	16.7683	16.8344	16.8377	16.8477
P27695	APEX1	DNA-(apurinic or apyrimidinic site) endonuclease	APEX1_HUMAN	TRUE	100	0.114159	17.5144	172571	166671	167300	218625	215509	215056	225125	221367	204196	17.3968	17.3466	17.3521	17.7381	17.7174	17.7144	17.7804	17.7561	17.6396
P27707	DCK	Deoxycytidine kinase	DCK_HUMAN	TRUE	100	0.133384	14.8542	24937.5	23611.9	23486	26506.3	27248.7	27733.2	29813	31341.4	30676.3	14.606	14.5272	14.5195	14.694	14.7339	14.7593	14.8637	14.9358	14.9048
P27708	CAD	CAD protein	PYR1_HUMAN	TRUE	100	0.145864	16.2328	75000.6	76723.2	77209.5	71118.1	69268.6	69369.9	68034.9	67250.1	68222.5	16.1946	16.2274	16.2365	16.1179	16.0799	16.082	16.054	16.0372	16.058
P27797	CALR	Calreticulin	CALR_HUMAN	TRUE	100	0.0634988	19.0873	619632	604593	598660	589627	560514	556315	574853	557769	548342	19.2411	19.2056	19.1914	19.1694	19.0964	19.0855	19.1328	19.0893	19.0647
P27816	MAP4	Microtubule-associated protein 4	MAP4_HUMAN	TRUE	100	0.103862	17.4916	169416	172674	173657	154137	161153	165896	196633	200177	195486	17.3702	17.3977	17.4059	17.2338	17.2981	17.3399	17.5851	17.6109	17.5767
P27824	CANX	Calnexin	CALX_HUMAN	TRUE	100	0.110651	18.1089	256704	243157	239551	330454	303181	313793	337539	320515	329999	17.9697	17.8915	17.87	18.3341	18.2098	18.2595	18.3647	18.29	18.3321
P27986	PIK3R1	Phosphatidylinositol 3-kinase regulatory subunit alpha	P85A_HUMAN	TRUE	100	0.108895	12.3749	5107.34	5462.96	5504.5	5207.7	4904.97	5808.57	4633.28	4671.6	4627.07	12.3184	12.4155	12.4264	12.3464	12.26	12.504	12.1778	12.1897	12.1759
P28062	PSMB8	Proteasome subunit beta type-8	PSB8_HUMAN	TRUE	100	0.232679	13.4056	8028.96	8406.41	7453.68	9784.58	9687.04	9572.59	14294	14848.4	14577.8	12.971	13.0373	12.8637	13.2563	13.2418	13.2247	13.8031	13.858	13.8315
P28065	PSMB9	Proteasome subunit beta type-9	PSB9_HUMAN	TRUE	100	0.18398	12.7321	8165.56	7364.14	8800.3	8162.7	8499.39	7889.29	7202.41	7653.41	7306.77	12.9953	12.8463	13.1033	12.9948	13.0531	12.9457	12.8143	12.9019	12.835
P28066	PSMA5	Proteasome subunit alpha type-5	PSA5_HUMAN	TRUE	100	0.0667429	17.4556	185528	176957	176195	155476	160850	167952	185861	184961	178602	17.5013	17.433	17.4268	17.2463	17.2954	17.3577	17.5039	17.4969	17.4464
P28070	PSMB4	Proteasome subunit beta type-4	PSB4_HUMAN	TRUE	100	0.136714	16.7423	97858.8	99395.1	97237	90551.9	91764.5	94860.3	112806	116337	113036	16.5784	16.6009	16.5692	16.4665	16.4856	16.5335	16.7835	16.828	16.7864
P28072	PSMB6	Proteasome subunit beta type-6	PSB6_HUMAN	TRUE	100	0.0881997	17.1	127078	125029	120905	139074	138344	143925	139865	145766	137309	16.9554	16.9319	16.8835	17.0855	17.0779	17.135	17.0937	17.1533	17.0671
P28074	PSMB5	Proteasome subunit beta type-5	PSB5_HUMAN	TRUE	100	0.134879	16.2206	66864.8	68857.4	70229.2	62673.5	62392.6	64768.7	81165.5	81037.4	80384.3	16.029	16.0713	16.0998	15.9356	15.9291	15.983	16.3086	16.3063	16.2946
P28161	GSTM2	Glutathione S-transferase Mu 2	GSTM2_HUMAN	TRUE	88.9	0.214385	13.527	15899.2	15488.3	16691	14943.8	NaN	9147.9	12468.1	12315.4	9155.3	13.9567	13.9189	14.0268	13.8673	NaN	13.1592	13.606	13.5882	13.1604
P28288	ABCD3	ATP-binding cassette sub-family D member 3	ABCD3_HUMAN	TRUE	100	0.185798	15.5216	60293	60086.2	58970.2	47081.6	48042.7	44790.1	42880.6	43022.6	42079.5	15.8797	15.8747	15.8477	15.5229	15.552	15.4509	15.388	15.3928	15.3608
P28290	ITPRID2	Protein ITPRID2	ITPI2_HUMAN	TRUE	100	0.341259	13.3368	7584.41	8201.04	8000.48	9149.23	8918.43	8487.45	11091.8	10977	10950.2	12.8888	13.0016	12.9659	13.1594	13.1226	13.0511	13.4372	13.4222	13.4187
P28331	NDUFS1	NADH-ubiquinone oxidoreductase 75 kDa subunit, mitochondrial	NDUS1_HUMAN	TRUE	100	0.112821	15.6794	54985.3	54128.8	54267.1	58144.8	58398.3	54736	59962.3	60736.8	59740.6	15.7468	15.7241	15.7278	15.8274	15.8336	15.7402	15.8718	15.8903	15.8664
P28340	POLD1	DNA polymerase delta catalytic subunit	DPOD1_HUMAN	TRUE	100	0.160691	14.601	26082.8	25572	26301.4	32602.4	31281.7	30457.9	22774	22696.9	22679.4	14.6708	14.6423	14.6828	14.9927	14.933	14.8945	14.4751	14.4702	14.4691
P28347	TEAD1	Transcriptional enhancer factor TEF-1	TEAD1_HUMAN	TRUE	100	0.0899927	16.507	92725.8	91913.7	92594.7	101315	105889	100708	91158.8	102399	95752.4	16.5007	16.488	16.4986	16.6285	16.6922	16.6198	16.4761	16.6438	16.547
P28482	MAPK1	Mitogen-activated protein kinase 1	MK01_HUMAN	TRUE	100	0.0456616	16.6694	114174	109720	112370	105071	105744	104988	108208	103277	109005	16.8009	16.7435	16.7779	16.681	16.6902	16.6799	16.7235	16.6562	16.734
P28562	DUSP1	Dual specificity protein phosphatase 1	DUS1_HUMAN	TRUE	66.7	0.677194	12.198	1763.03	2085.9	2026.8	4203.11	4020.92	NaN	NaN	NaN	NaN	10.7838	11.0265	10.985	12.0372	11.9733	NaN	NaN	NaN	NaN
P28676	GCA	Grancalcin	GRAN_HUMAN	TRUE	100	0.244619	14.6849	32971.9	32238	31510.6	34859.8	34254.4	31869.2	16317.6	14933.9	15258.4	15.009	14.9765	14.9435	15.0893	15.064	14.9599	13.9941	13.8663	13.8973
P28715	ERCC5	DNA excision repair protein ERCC-5	ERCC5_HUMAN	TRUE	100	0.201176	11.4058	3636.76	3588.92	3608.83	2785.17	3029.2	2672.9	2694.36	2990.61	3281.95	11.8284	11.8093	11.8173	11.4435	11.5647	11.3842	11.3957	11.5462	11.6803
P28799	GRN	Progranulin	GRN_HUMAN	TRUE	100	0.259147	13.7723	14773.7	15218.1	14055.2	16470.8	19835.5	18515.3	20252.4	19585.8	19817.1	13.8507	13.8935	13.7788	14.0076	14.2758	14.1764	14.3058	14.2575	14.2745
P28800	SWISS-PROT:P28800	(Bos taurus) Alpha-2-antiplasmin precursor		TRUE	100	0.341693	12.7425	5088.29	4819.94	4942.11	7112.5	6908.25	5990.32	9777.7	9890.91	10290.6	12.313	12.2348	12.2709	12.7961	12.7541	12.5484	13.2553	13.2719	13.329
P28838	LAP3	Cytosol aminopeptidase	AMPL_HUMAN	TRUE	100	0.180329	16.8683	111197	111785	111588	134183	140895	143881	158851	160055	160094	16.7628	16.7704	16.7678	17.0338	17.1043	17.1345	17.2773	17.2882	17.2886
P29034	S100A2	Protein S100-A2	S10A2_HUMAN	TRUE	100	0.349948	12.7878	5682.98	5043.33	5183.98	3079.01	3593.98	3457.94	11260	10903.7	11151.8	12.4724	12.3002	12.3398	11.5883	11.8114	11.7557	13.4589	13.4125	13.445
P29083	GTF2E1	General transcription factor IIE subunit 1	T2EA_HUMAN	TRUE	100	0.136238	14.3286	22261.8	25206	25557.7	22772.3	21524.1	23475.8	15580.7	17395.3	15391.4	14.4423	14.6215	14.6415	14.475	14.3937	14.5189	13.9275	14.0864	13.9098
P29084	GTF2E2	Transcription initiation factor IIE subunit beta	T2EB_HUMAN	TRUE	100	0.169363	13.5709	14620	12761.2	15115.9	10300.3	9332.32	9209.98	10333.6	9009.32	10851.3	13.8357	13.6395	13.8838	13.3304	13.188	13.169	13.3351	13.1372	13.4056
P29122	PCSK6	Proprotein convertase subtilisin/kexin type 6	PCSK6_HUMAN	TRUE	100	0.47772	12.4173	4159.02	5008.36	4242.14	4811.97	1429.98	5179.26	7271.09	7362.03	8077.47	12.022	12.2901	12.0506	12.2324	10.4818	12.3385	12.828	12.8459	12.9797
P29144	TPP2	Tripeptidyl-peptidase 2	TPP2_HUMAN	TRUE	100	0.132815	15.9307	75919.6	76642.1	77358.1	61870.8	63750.1	60906.6	65752	65734.6	65727.3	16.2122	16.2258	16.2393	15.917	15.9601	15.8943	16.0047	16.0044	16.0042
P29218	IMPA1	Inositol monophosphatase 1	IMPA1_HUMAN	TRUE	100	0.221328	15.8478	78271.2	76152.7	76792.9	66253.9	69822	67804.4	41034	42824.5	40944	16.2562	16.2166	16.2287	16.0157	16.0914	16.0491	15.3245	15.3861	15.3214
P29279	CCN2	CCN family member 2	CCN2_HUMAN	TRUE	100	0.633217	12.1784	12881.2	11714.8	12841	6841.36	6850.1	6290.63	2220.44	2474.7	2566.01	13.653	13.516	13.6485	12.7401	12.7419	12.619	11.1166	11.273	11.3253
P29317	EPHA2	Ephrin type-A receptor 2	EPHA2_HUMAN	TRUE	100	0.527502	15.5307	24506.5	23142.6	23473.1	29580.7	33639.3	32832.8	85764.5	85583.2	87556.2	14.5809	14.4983	14.5187	14.8524	15.0379	15.0029	16.3881	16.385	16.4179
P29320	EPHA3	Ephrin type-A receptor 3	EPHA3_HUMAN	TRUE	94.4	0.330913	15.0589	27399.9	39913.4	21758.9	54462.4	50756.1	47254.8	36734.9	48946	36988.4	14.7419	15.2846	14.4093	15.733	15.6313	15.5282	15.1649	15.5789	15.1748
P29323	EPHB2	Ephrin type-B receptor 2	EPHB2_HUMAN	TRUE	100	0.345537	12.8617	6476.8	7670.43	7874.39	11122	11875.6	12391.5	9634.32	11874.7	11232.7	12.6611	12.9051	12.943	13.4411	13.5357	13.5971	13.234	13.5356	13.4554
P29350	PTPN6	Tyrosine-protein phosphatase non-receptor type 6	PTN6_HUMAN	TRUE	100	0.21425	13.4472	9956.64	10431.7	10449.9	13048.7	12968.4	12526.5	16269.2	14702.4	15416	13.2814	13.3487	13.3512	13.6716	13.6627	13.6127	13.9899	13.8438	13.9121
P29353	SHC1	SHC-transforming protein 1	SHC1_HUMAN	TRUE	100	0.24997	14.2518	17737.5	17001.4	18631.5	15734.6	18312.7	14137.7	18335.1	18089.5	18243.7	14.1145	14.0534	14.1855	13.9417	14.1606	13.7873	14.1623	14.1429	14.1551
P29372	MPG	DNA-3-methyladenine glycosylase	3MG_HUMAN	TRUE	100	0.191227	14.0257	23111.5	23343.4	22372.3	14537.7	15045.7	15362.1	13786.5	14129.4	14562.5	14.4963	14.5107	14.4494	13.8275	13.8771	13.9071	13.751	13.7864	13.83
P29373	CRABP2	Cellular retinoic acid-binding protein 2	RABP2_HUMAN	TRUE	100	0.394871	17.5578	245215	235366	227526	329347	310753	302143	304748	295039	299540	17.9037	17.8445	17.7957	18.3292	18.2454	18.2049	18.2173	18.1705	18.1924
P29375	KDM5A	Lysine-specific demethylase 5A	KDM5A_HUMAN	TRUE	100	0.450357	9.83024	954.836	1123.46	1267.87	816.814	2169.22	1557.03	356.966	659.186	653.777	9.89911	10.1337	10.3082	9.67386	11.083	10.6046	8.47964	9.36454	9.35265
P29400	COL4A5	Collagen alpha-5(IV) chain	CO4A5_HUMAN	TRUE	100	0.188625	12.1166	4043.21	3638.67	4288.76	4581.68	4453.14	4878.23	6085.77	5206.61	3865.01	11.9813	11.8292	12.0663	12.1617	12.1206	12.2521	12.5712	12.3461	11.9163
P29401	TKT	Transketolase	TKT_HUMAN	TRUE	100	0.136686	19.2364	655460	650075	655593	780691	766545	763574	617035	619187	599033	19.3221	19.3102	19.3224	19.5744	19.548	19.5424	19.235	19.24	19.1923
P29558	RBMS1	RNA-binding motif, single-stranded-interacting protein 1	RBMS1_HUMAN	TRUE	100	0.209725	13.1053	8767.74	8890.6	8839.31	6445.4	6026.89	5338.11	9392.92	8670.59	9880.76	13.098	13.1181	13.1097	12.6541	12.5572	12.3821	13.1974	13.0819	13.2704
P29590	PML	Protein PML	PML_HUMAN	TRUE	100	0.439144	14.0031	16221	16536	16869.4	19940.9	18991.2	21620.7	32457.5	33477.9	33384.6	13.9856	14.0133	14.0421	14.2834	14.213	14.4001	14.9863	15.0309	15.0269
P29692	EEF1D	Elongation factor 1-delta	EF1D_HUMAN	TRUE	100	0.203939	19.339	755018	747251	734306	981580	903634	909554	603431	607313	590458	19.5262	19.5112	19.486	19.9047	19.7854	19.7948	19.2028	19.2121	19.1715
P29966	MARCKS	Myristoylated alanine-rich C-kinase substrate	MARCS_HUMAN	TRUE	100	0.445698	15.1019	27784.1	25827.4	29154.7	14056.5	16881.3	14431.1	41475.8	43529.2	44141.9	14.762	14.6566	14.8314	13.779	14.0431	13.8169	15.34	15.4097	15.4299
P29992	GNA11	Guanine nucleotide-binding protein subunit alpha-11	GNA11_HUMAN	TRUE	100	0.252182	15.7116	64410.7	58453.6	62259.6	48180.5	45139.5	47983	79538.4	82878.9	83396.8	15.975	15.835	15.926	15.5562	15.4621	15.5502	16.2794	16.3387	16.3477
P30038	ALDH4A1	Delta-1-pyrroline-5-carboxylate dehydrogenase, mitochondrial	AL4A1_HUMAN	TRUE	100	0.174371	14.7965	33514.9	32822.5	33791.2	36025.5	34915.5	36282.2	31184.6	30760.8	31381.7	15.0325	15.0024	15.0444	15.1367	15.0916	15.147	14.9285	14.9088	14.9376
P30039	PBLD	Phenazine biosynthesis-like domain-containing protein	PBLD_HUMAN	FALSE	27.8	0.892534	11.5404	NaN	NaN	NaN	NaN	9463.2	NaN	1563.53	1642.68	1425.82	NaN	NaN	NaN	NaN	13.2081	NaN	10.6106	10.6818	10.4776
P30040	ERP29	Endoplasmic reticulum resident protein 29	ERP29_HUMAN	TRUE	100	0.131893	19.0857	524792	516047	539807	697818	676039	681146	612943	606299	611960	19.0014	18.9771	19.0421	19.4125	19.3667	19.3776	19.2254	19.2097	19.2231
P30041	PRDX6	Peroxiredoxin-6	PRDX6_HUMAN	TRUE	100	0.350989	19.1828	480942	497723	483302	402890	411850	406418	1.08724e+06	1.04923e+06	1.07715e+06	18.8755	18.925	18.8826	18.62	18.6518	18.6326	20.0522	20.0009	20.0388
P30043	BLVRB	Flavin reductase (NADPH)	BLVRB_HUMAN	TRUE	100	0.0833488	16.8483	134525	130030	137767	115354	118835	121126	127756	123481	117783	17.0375	16.9885	17.0719	16.8157	16.8586	16.8862	16.963	16.9139	16.8458
P30044	PRDX5	Peroxiredoxin-5, mitochondrial	PRDX5_HUMAN	TRUE	100	0.126558	16.9439	124564	123204	126620	142236	141327	136896	136711	139743	124486	16.9265	16.9107	16.9501	17.1179	17.1087	17.0627	17.0608	17.0924	16.9256
P30046	DDT	D-dopachrome decarboxylase	DOPD_HUMAN	TRUE	100	0.239573	17.9018	190043	182188	205217	264983	196298	252153	382349	373954	355256	17.536	17.4751	17.6468	18.0155	17.5827	17.9439	18.5445	18.5125	18.4385
P30047	GCHFR	GTP cyclohydrolase 1 feedback regulatory protein	GFRP_HUMAN	TRUE	100	0.353218	14.1443	32024.6	30343.3	30079.4	23182.2	23373.8	20802.5	14739.7	13914.8	14158.9	14.9669	14.8891	14.8765	14.5007	14.5126	14.3445	13.8474	13.7643	13.7894
P30048	PRDX3	Thioredoxin-dependent peroxide reductase, mitochondrial	PRDX3_HUMAN	TRUE	100	0.106904	18.2823	293519	297315	311020	365806	383836	374793	343037	347317	348182	18.1631	18.1816	18.2466	18.4807	18.5501	18.5157	18.388	18.4059	18.4095
P30049	ATP5F1D	ATP synthase subunit delta, mitochondrial	ATPD_HUMAN	TRUE	100	0.105085	16.5319	100799	99276.3	104839	97272	112817	105359	91433.7	92565.2	88673.9	16.6211	16.5992	16.6778	16.5697	16.7836	16.6849	16.4804	16.4982	16.4362
P30050	RPL12	60S ribosomal protein L12	RL12_HUMAN	TRUE	100	0.127519	18.86	511754	492211	494348	440600	432452	423923	405801	398744	399672	18.9651	18.9089	18.9152	18.7491	18.7222	18.6934	18.6304	18.6051	18.6085
P30084	ECHS1	Enoyl-CoA hydratase, mitochondrial	ECHM_HUMAN	TRUE	100	0.199431	16.3847	92452.8	93834	97576.2	110524	115789	109484	89291.5	88799	88605.5	16.4964	16.5178	16.5742	16.754	16.8211	16.7404	16.4462	16.4383	16.4351
P30085	CMPK1	UMP-CMP kinase	KCY_HUMAN	TRUE	100	0.175708	15.9356	49391.2	48196.7	48212.1	61195.7	55402	58501	78634	81136.1	80006.1	15.592	15.5566	15.5571	15.9011	15.7576	15.8362	16.2629	16.3081	16.2878
P30086	PEBP1	Phosphatidylethanolamine-binding protein 1	PEBP1_HUMAN	TRUE	100	0.125149	16.5313	95898.5	90738.7	93597.6	97677.4	83208.9	91982.2	117265	115590	118572	16.5492	16.4694	16.5142	16.5757	16.3445	16.4891	16.8394	16.8187	16.8554
P30101	PDIA3	Protein disulfide-isomerase A3	PDIA3_HUMAN	TRUE	100	0.160359	19.7246	796908	793912	805463	1.13129e+06	1.13218e+06	1.1161e+06	990767	997006	987703	19.6041	19.5986	19.6195	20.1095	20.1107	20.09	19.9182	19.9272	19.9137
P30153	PPP2R1A	Serine/threonine-protein phosphatase 2A 65 kDa regulatory subunit A alpha isoform	2AAA_HUMAN	TRUE	100	0.0777973	18.2982	298814	300935	314464	305058	309536	288961	326004	319611	319313	18.1889	18.1991	18.2625	18.2187	18.2397	18.1405	18.3145	18.286	18.2846
P30154	PPP2R1B	Serine/threonine-protein phosphatase 2A 65 kDa regulatory subunit A beta isoform	2AAB_HUMAN	TRUE	100	0.354751	15.2098	59000.9	65274	60212.5	44266.4	44225.6	46455.8	19596.9	20859	18522	15.8484	15.9942	15.8778	15.4339	15.4326	15.5036	14.2583	14.3484	14.177
P30260	CDC27	Cell division cycle protein 27 homolog	CDC27_HUMAN	TRUE	100	0.177092	15.8515	58551.5	61016.2	54693.4	50334.2	49650.4	48276.1	44714.5	46916.2	46786.7	15.8374	15.8969	15.7391	15.6193	15.5995	15.559	15.4485	15.5178	15.5138
P30281	CCND3	G1/S-specific cyclin-D3	CCND3_HUMAN	TRUE	94.4	0.469167	11.2389	4642.73	4591.29	4558.45	3286.29	3459.53	2413.36	3259.54	2801.59	2970.54	12.1808	12.1647	12.1543	11.6822	11.7564	11.2368	11.6705	11.452	11.5365
P30291	WEE1	Wee1-like protein kinase	WEE1_HUMAN	TRUE	94.4	0.577146	10.5498	NaN	1771.43	1195.3	2748.39	1656.88	1416.8	3452.33	1700.6	1762.41	NaN	10.7907	10.2232	11.4244	10.6943	10.4684	11.7534	10.7318	10.7833
P30405	PPIF	Peptidyl-prolyl cis-trans isomerase F, mitochondrial	PPIF_HUMAN	TRUE	100	0.349988	15.0394	33847	30698.5	32176.9	58198.1	63433.9	57670.3	41448.3	38274.2	38303.7	15.0467	14.9059	14.9737	15.8287	15.953	15.8155	15.339	15.2241	15.2252
P30414	NKTR	NK-tumor recognition protein	NKTR_HUMAN	TRUE	100	0.163223	13.0382	9391.77	11004.2	10957.1	9614.86	10327.5	9964.15	7549.59	7934.8	7800.36	13.1972	13.4258	13.4196	13.2311	13.3342	13.2825	12.8822	12.954	12.9293
P30419	NMT1	Glycylpeptide N-tetradecanoyltransferase 1	NMT1_HUMAN	TRUE	100	0.143136	16.0504	72133.1	70475.8	69847.4	68442.3	59745.7	61784	60599.5	57226.6	58688	16.1384	16.1048	16.0919	16.0626	15.8665	15.9149	15.887	15.8044	15.8408
P30511	HLA-F	HLA class I histocompatibility antigen, alpha chain F	HLAF_HUMAN	TRUE	100	1.16027	13.8392	3213.99	2720.14	2830.56	4078.35	3603.56	4278.67	178336	169375	75398	11.6502	11.4095	11.4669	11.9938	11.8152	12.0629	17.4442	17.3699	16.2022
P30519	HMOX2	Heme oxygenase 2	HMOX2_HUMAN	TRUE	100	0.0987065	15.0767	36289.5	36275.9	37210.3	37009.5	41720.8	39949.9	35208.3	35603.9	37890.8	15.1473	15.1467	15.1834	15.1756	15.3485	15.2859	15.1036	15.1197	15.2096
P30520	ADSS2	Adenylosuccinate synthetase isozyme 2	PURA2_HUMAN	TRUE	100	0.183562	17.0252	105697	102948	106238	141711	140660	140070	165427	170709	166948	16.6896	16.6516	16.6969	17.1126	17.1019	17.0958	17.3358	17.3812	17.349
P30533	LRPAP1	Alpha-2-macroglobulin receptor-associated protein	AMRP_HUMAN	TRUE	100	0.262136	15.3323	50037.2	49945.7	50627	45595.2	46614.5	47748.5	56550.7	58265.6	58443.3	15.6107	15.6081	15.6276	15.4766	15.5085	15.5432	15.7873	15.8304	15.8347
P30536	TSPO	Translocator protein	TSPO_HUMAN	TRUE	100	0.121796	14.2263	16305.4	16674.9	16066.4	20928.7	23788.4	20843.7	23623.4	20339.4	21179.4	13.9931	14.0254	13.9718	14.3532	14.538	14.3473	14.5279	14.312	14.3704
P30566	ADSL	Adenylosuccinate lyase	PUR8_HUMAN	TRUE	100	0.110749	14.6569	26491.4	26130.3	28212.7	27970.6	27314	25676.6	23030.1	24775.2	23178.8	14.6932	14.6734	14.7841	14.7716	14.7374	14.6482	14.4912	14.5966	14.5005
P30613	PKLR	Pyruvate kinase PKLR	KPYR_HUMAN	TRUE	94.4	0.227051	14.0436	14056.7	14322.2	12747.1	16524.1	10738.3	11540	20808.5	21148.6	18409	13.779	13.806	13.6379	14.0123	13.3905	13.4943	14.3449	14.3683	14.1681
P30622	CLIP1	CAP-Gly domain-containing linker protein 1	CLIP1_HUMAN	TRUE	100	0.336096	14.6668	17797.5	17632.8	16986	19113.1	18560.7	19442.6	28296.6	28208.1	28299.9	14.1194	14.106	14.0521	14.2223	14.18	14.2469	14.7883	14.7838	14.7885
P30626	SRI	Sorcin	SORCN_HUMAN	TRUE	100	0.135288	15.5281	41634.3	42346.7	40743.4	51482.3	51151.4	40914.8	41247.6	40609.2	37818.9	15.3455	15.37	15.3143	15.6518	15.6425	15.3203	15.332	15.3095	15.2068
P30711	GSTT1	Glutathione S-transferase theta-1	GSTT1_HUMAN	TRUE	100	0.163112	13.0527	9647.57	10347.4	9364	10688	9786.14	10204.5	9509.88	10122.4	8021.2	13.2359	13.337	13.1929	13.3837	13.2565	13.3169	13.2152	13.3053	12.9696
P30740	SERPINB1	Leukocyte elastase inhibitor	ILEU_HUMAN	TRUE	100	0.207395	17.7228	295489	296992	293692	266694	268428	263551	197922	201400	205594	18.1727	18.1801	18.1639	18.0248	18.0342	18.0077	17.5946	17.6197	17.6494
P30793	GCH1	GTP cyclohydrolase 1	GCH1_HUMAN	TRUE	100	0.716551	13.9047	9852.72	10643.7	9839.84	20115	21818.5	20870.8	45721.7	45149.2	45778.8	13.2663	13.3777	13.2644	14.296	14.4133	14.3492	15.4806	15.4624	15.4824
P30825	SLC7A1	High affinity cationic amino acid transporter 1	CTR1_HUMAN	TRUE	100	0.611238	14.9119	21126.2	21086.6	21223.8	21870.4	22713.6	20520.5	28670.7	24881	26406.3	14.3667	14.364	14.3734	14.4167	14.4713	14.3248	14.8073	14.6028	14.6886
P30837	ALDH1B1	Aldehyde dehydrogenase X, mitochondrial	AL1B1_HUMAN	TRUE	100	0.164821	15.4466	40433	40351.2	42448.4	56967.8	56125.2	55813.8	53684.3	52740.2	53367.8	15.3032	15.3003	15.3734	15.7979	15.7764	15.7683	15.7122	15.6866	15.7037
P30838	ALDH3A1	Aldehyde dehydrogenase, dimeric NADP-preferring	AL3A1_HUMAN	TRUE	100	0.482476	13.2515	6769.18	7184.75	7040.49	9170.72	8908.49	9478.33	21926.4	21244.6	21077.2	12.7248	12.8107	12.7815	13.1628	13.121	13.2104	14.4204	14.3748	14.3634
P30876	POLR2B	DNA-directed RNA polymerase II subunit RPB2	RPB2_HUMAN	TRUE	100	0.178492	15.8599	65856.2	69049.6	67383.7	62371.2	61401.3	63421.5	37143.3	38426.1	38858.7	16.007	16.0753	16.0401	15.9286	15.906	15.9527	15.1808	15.2298	15.246
P31040	SDHA	Succinate dehydrogenase [ubiquinone] flavoprotein subunit, mitochondrial	SDHA_HUMAN	TRUE	100	0.22405	16.0501	85011.2	82911.2	85088.6	88932.2	90293.9	88301.2	73918.8	76133	74572.1	16.3754	16.3393	16.3767	16.4404	16.4623	16.4301	16.1737	16.2162	16.1863
P31146	CORO1A	Coronin-1A	COR1A_HUMAN	TRUE	100	0.907331	14.0347	48373.4	45660.5	57293.3	66096.4	70094.7	67135	4937.37	6327.59	5674.66	15.5619	15.4787	15.8061	16.0123	16.097	16.0348	12.2695	12.6274	12.4703
P31150	GDI1	Rab GDP dissociation inhibitor alpha	GDIA_HUMAN	TRUE	100	0.0784089	16.803	123469	124839	133322	117641	115145	117796	108270	118959	118807	16.9138	16.9297	17.0246	16.844	16.8131	16.8459	16.7243	16.8601	16.8583
P31153	MAT2A	S-adenosylmethionine synthase isoform type-2	METK2_HUMAN	TRUE	100	0.20576	16.8301	124096	122690	128529	140266	131308	137785	78223.8	80061.7	78264.2	16.9211	16.9047	16.9717	17.0978	17.0026	17.0721	16.2553	16.2888	16.2561
P31321	PRKAR1B	cAMP-dependent protein kinase type I-beta regulatory subunit	KAP1_HUMAN	TRUE	100	0.593216	10.8788	1727.77	1382.71	1901.47	3136.99	3385.84	3184.61	1222.39	1133.59	848.383	10.7547	10.4333	10.8929	11.6152	11.7253	11.6369	10.2555	10.1467	9.72857
P31350	RRM2	Ribonucleoside-diphosphate reductase subunit M2	RIR2_HUMAN	TRUE	100	0.417752	15.539	41715.9	41046	40270.2	94781.1	94069.9	92867.9	52518.3	55027	50977.7	15.3483	15.325	15.2974	16.5323	16.5214	16.5029	15.6805	15.7479	15.6376
P31431	SDC4	Syndecan-4	SDC4_HUMAN	TRUE	100	0.274939	11.2864	2740.67	2730.1	2524.96	2891.93	1922.73	2891.34	3036.69	3866.92	3148.13	11.4203	11.4147	11.302	11.4978	10.9089	11.4975	11.5683	11.917	11.6203
P31483	TIA1	Cytotoxic granule associated RNA binding protein TIA1	TIA1_HUMAN	TRUE	100	0.159337	15.9181	55142.4	48942	52289.3	51789.1	58369.7	53647.1	61159.5	61734.7	59900.8	15.7509	15.5788	15.6742	15.6604	15.8329	15.7112	15.9003	15.9138	15.8703
P31689	DNAJA1	DnaJ homolog subfamily A member 1	DNJA1_HUMAN	TRUE	100	0.19141	16.783	95793.6	95706.8	89468.5	119619	119765	118933	82586.4	81806.2	82835.8	16.5476	16.5463	16.4491	16.8681	16.8698	16.8598	16.3336	16.3199	16.338
P31749	AKT1	RAC-alpha serine/threonine-protein kinase	AKT1_HUMAN	TRUE	100	0.331686	13.4663	12937.7	13650.8	12528.9	10929.4	11306.8	11657.6	20122.4	19463.6	19065.3	13.6593	13.7367	13.613	13.4159	13.4649	13.509	14.2965	14.2485	14.2187
P31751	AKT2	RAC-beta serine/threonine-protein kinase	AKT2_HUMAN	TRUE	100	0.1427	14.0976	17458.8	17511.8	16606.6	17073.8	16600	16599.3	21374.9	22342	21597.3	14.0917	14.096	14.0195	14.0595	14.0189	14.0188	14.3836	14.4475	14.3986
P31930	UQCRC1	Cytochrome b-c1 complex subunit 1, mitochondrial	QCR1_HUMAN	TRUE	100	0.167739	16.5754	104172	105796	101290	128210	128963	126694	100194	98386.7	100865	16.6686	16.6909	16.6281	16.9681	16.9766	16.951	16.6124	16.5862	16.6221
P31937	HIBADH	3-hydroxyisobutyrate dehydrogenase, mitochondrial	3HIDH_HUMAN	TRUE	100	0.175499	14.5976	27925.4	28217.3	26479.8	33509.1	24914.6	34260.8	25301.9	28382.4	26279.5	14.7693	14.7843	14.6926	15.0323	14.6047	15.0643	14.627	14.7927	14.6817
P31939	ATIC	Bifunctional purine biosynthesis protein ATIC	PUR9_HUMAN	TRUE	100	0.0771489	17.7751	214780	212635	212242	236327	226388	228652	219033	215607	215609	17.7125	17.698	17.6953	17.8504	17.7884	17.8028	17.7408	17.718	17.7181
P31942	HNRNPH3	Heterogeneous nuclear ribonucleoprotein H3	HNRH3_HUMAN	TRUE	100	0.168554	17.1055	117171	123708	130646	101261	109233	107659	150691	149764	149723	16.8383	16.9166	16.9953	16.6277	16.737	16.7161	17.2012	17.1923	17.1919
P31943	HNRNPH1	Heterogeneous nuclear ribonucleoprotein H	HNRH1_HUMAN	TRUE	100	0.0801136	19.7151	856104	830641	845241	732948	757319	744595	875186	845680	853341	19.7074	19.6639	19.689	19.4834	19.5305	19.5061	19.7392	19.6898	19.7028
P31946	YWHAB	14-3-3 protein beta/alpha	1433B_HUMAN	TRUE	100	0.0616528	19.9699	1.11527e+06	1091490	1.12488e+06	1.07464e+06	1.03248e+06	1.10602e+06	1.1017e+06	1.02332e+06	1.05631e+06	20.089	20.0579	20.1013	20.0354	19.9777	20.0769	20.0713	19.9648	20.0106
P31947	SFN	14-3-3 protein sigma	1433S_HUMAN	TRUE	100	0.242071	17.2708	143269	149753	144590	139957	146005	131619	241305	247323	239693	17.1284	17.1922	17.1416	17.0946	17.1557	17.006	17.8805	17.916	17.8708
P31948	STIP1	Stress-induced-phosphoprotein 1	STIP1_HUMAN	TRUE	100	0.0940373	18.0197	288002	287247	290232	250834	255822	241809	226143	229033	223776	18.1357	18.1319	18.1468	17.9364	17.9648	17.8835	17.7869	17.8052	17.7717
P31949	S100A11	Protein S100-A11	S10AB_HUMAN	TRUE	100	0.317001	18.98	424521	389667	443082	312766	283028	270613	841361	784372	850390	18.6955	18.5719	18.7572	18.2547	18.1106	18.0459	19.6824	19.5812	19.6978
P32004	L1CAM	Neural cell adhesion molecule L1	L1CAM_HUMAN	TRUE	100	0.21068	13.1596	9238.07	9048.19	8744.74	6544.29	6896.51	7615.58	11761.9	10974.7	11624.6	13.1734	13.1434	13.0942	12.676	12.7517	12.8947	13.5218	13.4219	13.5049
P32019	INPP5B	Type II inositol 1,4,5-trisphosphate 5-phosphatase	I5P2_HUMAN	TRUE	88.9	0.284974	11.4977	4029.99	4433.27	4180.25	3944.17	3206.76	2067.25	2056.55	3699.52	3218.11	11.9766	12.1142	12.0294	11.9455	11.6469	11.0135	11.006	11.8531	11.652
P32119	PRDX2	Peroxiredoxin-2	PRDX2_HUMAN	TRUE	100	0.153737	17.1575	149617	154053	152462	187791	186485	181682	166756	160329	157927	17.1909	17.2331	17.2181	17.5188	17.5087	17.4711	17.3474	17.2907	17.2689
P32121	ARRB2	Beta-arrestin-2	ARRB2_HUMAN	TRUE	94.4	0.55066	10.127	2545.5	2647.59	2494.61	1390.3	1395.2	1449.95	NaN	286.989	313.894	11.3137	11.3705	11.2846	10.4412	10.4463	10.5018	NaN	8.16485	8.29413
P32189;Q14409	GK;GK3P	Glycerol kinase;Glycerol kinase 3	GLPK_HUMAN;GLPK3_HUMAN	TRUE	94.4	0.221755	11.5569	3738.08	3528.27	3662.78	3379.03	3679.63	4099.4	2664.55	2681.56	2803.2	11.8681	11.7847	11.8387	11.7224	11.8453	12.0012	11.3797	11.3889	11.4529
P32320	CDA	Cytidine deaminase	CDD_HUMAN	TRUE	83.3	0.256684	12.4761	8442.33	8136.54	7383.82	5217.9	7450.09	6435.93	3845.03	NaN	4830.6	13.0434	12.9902	12.8502	12.3493	12.863	12.6519	11.9088	NaN	12.238
P32321	DCTD	Deoxycytidylate deaminase	DCTD_HUMAN	TRUE	100	0.224693	14.5707	17496.1	17066.4	18853.8	18700.1	20034	21301.4	26205.9	28570.9	28267.1	14.0947	14.0589	14.2026	14.1908	14.2902	14.3787	14.6776	14.8023	14.7868
P32322	PYCR1	Pyrroline-5-carboxylate reductase 1, mitochondrial	P5CR1_HUMAN	TRUE	100	0.248239	16.8833	119217	125656	124458	180402	190695	193335	107291	105946	113211	16.8632	16.9391	16.9253	17.4609	17.5409	17.5607	16.7112	16.693	16.7886
P32455	GBP1	Guanylate-binding protein 1	GBP1_HUMAN	TRUE	100	0.188715	13.0381	6500.76	8749.46	7480.23	9677.05	9217.36	7841.36	9121.67	9658.49	9987.76	12.6664	13.095	12.8689	13.2404	13.1701	12.9369	13.1551	13.2376	13.2859
P32519	ELF1	ETS-related transcription factor Elf-1	ELF1_HUMAN	TRUE	100	0.278399	13.7232	19857	18532.3	18498.3	14364.4	14016.5	14660.3	7611.83	6990.12	7675.95	14.2774	14.1778	14.1751	13.8102	13.7748	13.8396	12.894	12.7711	12.9061
P32780	GTF2H1	General transcription factor IIH subunit 1	TF2H1_HUMAN	TRUE	100	0.104989	11.421	2697.67	2959	2619.06	3066.14	3254.14	2798.24	3017.22	2443.65	3120.29	11.3975	11.5309	11.3548	11.5822	11.6681	11.4503	11.559	11.2548	11.6075
P32929	CTH	Cystathionine gamma-lyase	CGL_HUMAN	TRUE	100	0.293174	15.4275	44063	44241.2	45564.9	46835.8	53427	48495.1	44224.9	42014.4	45161.5	15.4273	15.4331	15.4756	15.5153	15.7053	15.5656	15.4326	15.3586	15.4628
P32969	RPL9P9	60S ribosomal protein L9	RL9_HUMAN	TRUE	100	0.146912	17.6868	235034	234954	229943	190601	191472	198063	160555	162607	158935	17.8425	17.842	17.8109	17.5402	17.5468	17.5956	17.2927	17.311	17.2781
P33121	ACSL1	Long-chain-fatty-acid--CoA ligase 1	ACSL1_HUMAN	TRUE	100	0.184088	15.551	53652.5	57828.6	54912.7	59339.3	55085.7	57167.4	50171.7	50477.1	50058.8	15.7114	15.8195	15.7449	15.8567	15.7494	15.8029	15.6146	15.6233	15.6113
P33176	KIF5B	Kinesin-1 heavy chain	KINH_HUMAN	TRUE	100	0.117128	16.4747	81659.3	81590	82163.6	87784.1	89229.4	89462.8	98172.4	99350.5	98244.2	16.3173	16.3161	16.3262	16.4217	16.4452	16.449	16.583	16.6002	16.5841
P33240	CSTF2	Cleavage stimulation factor subunit 2	CSTF2_HUMAN	TRUE	100	0.107776	15.3458	40058.5	42641.5	40788.9	49755.4	50625	51878	40955.7	38006.7	41915.1	15.2898	15.38	15.3159	15.6026	15.6276	15.6628	15.3218	15.214	15.3552
P33316	DUT	Deoxyuridine 5'-triphosphate nucleotidohydrolase, mitochondrial	DUT_HUMAN	TRUE	100	0.124998	16.2091	65334.2	67070.8	68671.2	81384.6	84543.9	84059.6	89702.2	85836.7	89287.6	15.9956	16.0334	16.0674	16.3125	16.3674	16.3591	16.4529	16.3893	16.4462
P33527	ABCC1	Multidrug resistance-associated protein 1	MRP1_HUMAN	TRUE	100	0.167351	15.8266	61124	63639.5	63191.6	45698.4	47080.2	45348.4	63470.1	58766.7	62064.8	15.8995	15.9576	15.9474	15.4799	15.5228	15.4688	15.9538	15.8427	15.9215
P33552	CKS2	Cyclin-dependent kinases regulatory subunit 2	CKS2_HUMAN	TRUE	100	0.383291	14.2081	20914.3	20451.2	19002.5	14984.3	15188.3	15178.4	17109.3	15295.9	15035.1	14.3522	14.3199	14.2139	13.8712	13.8907	13.8897	14.0625	13.9009	13.876
P33764	S100A3	Protein S100-A3	S10A3_HUMAN	FALSE	22.2	0.562674	5.33344	49.2735	NaN	NaN	NaN	NaN	NaN	NaN	40.4511	NaN	5.62274	NaN	NaN	NaN	NaN	NaN	NaN	5.33811	NaN
P33897	ABCD1	ATP-binding cassette sub-family D member 1	ABCD1_HUMAN	TRUE	100	0.668459	12.3892	5935.28	6676.06	6391.58	15119.5	14791	15675.9	8168.03	8093.42	7421.21	12.5351	12.7048	12.642	13.8841	13.8524	13.9363	12.9958	12.9825	12.8574
P33908	MAN1A1	Mannosyl-oligosaccharide 1,2-alpha-mannosidase IA	MA1A1_HUMAN	TRUE	100	0.320564	12.1847	6728.51	6921.51	6353.49	6466.57	5261.04	5943.07	5572.17	6118.5	6529.27	12.7161	12.7569	12.6333	12.6588	12.3611	12.537	12.444	12.579	12.6727
P33981	TTK	Dual specificity protein kinase TTK	TTK_HUMAN	TRUE	100	0.22738	12.8316	6418.4	7235.04	6997.15	5728.91	6202.85	6169.08	5449.69	6242.11	6516.11	12.648	12.8208	12.7726	12.484	12.5987	12.5908	12.412	12.6078	12.6698
P33991	MCM4	DNA replication licensing factor MCM4	MCM4_HUMAN	TRUE	100	0.200409	15.8523	50029.6	49133.1	48086	75149.7	73609.4	75693	68943.5	68143.2	68821.6	15.6105	15.5844	15.5533	16.1975	16.1676	16.2079	16.0731	16.0563	16.0706
P33992	MCM5	DNA replication licensing factor MCM5	MCM5_HUMAN	TRUE	100	0.196132	16.5098	78538.1	78941.7	78711.8	122054	114740	117205	107068	108984	105776	16.2611	16.2685	16.2643	16.8972	16.808	16.8387	16.7082	16.7338	16.6907
P33993	MCM7	DNA replication licensing factor MCM7	MCM7_HUMAN	TRUE	100	0.216817	16.0939	58986.7	58388.1	58519.6	94558	98064.8	97777.2	80012.5	77340	78192.1	15.8481	15.8334	15.8366	16.5289	16.5814	16.5772	16.2879	16.2389	16.2547
P34059	GALNS	N-acetylgalactosamine-6-sulfatase	GALNS_HUMAN	TRUE	94.4	0.290364	10.9381	1953.73	2457.19	2831.69	2580.03	3636.33	NaN	1542.98	1325.97	1352.43	10.932	11.2628	11.4674	11.3332	11.8283	NaN	10.5915	10.3728	10.4013
P34896	SHMT1	Serine hydroxymethyltransferase, cytosolic	GLYC_HUMAN	TRUE	100	0.13536	15.0482	33322.3	32701.3	33913.3	41082.8	43219.9	41544.3	34528.9	34694.9	37875.3	15.0242	14.9971	15.0496	15.3262	15.3994	15.3424	15.0755	15.0824	15.209
P34897	SHMT2	Serine hydroxymethyltransferase, mitochondrial	GLYM_HUMAN	TRUE	100	0.173275	18.3773	342817	341013	353764	451472	454351	460017	324849	339514	344454	18.3871	18.3795	18.4324	18.7843	18.7934	18.8113	18.3094	18.3731	18.394
P34913	EPHX2	Bifunctional epoxide hydrolase 2	HYES_HUMAN	TRUE	77.8	0.332719	10.3393	1246.05	NaN	1928.83	1311.96	NaN	NaN	2003.87	2051.83	2039.85	10.2831	NaN	10.9135	10.3575	NaN	NaN	10.9686	11.0027	10.9942
P34931	HSPA1L	Heat shock 70 kDa protein 1-like	HS71L_HUMAN	TRUE	100	0.504767	16.9532	109963	101547	104976	137427	136003	133135	65909.4	57589.3	59652	16.7467	16.6318	16.6797	17.0683	17.0533	17.0225	16.0082	15.8135	15.8643
P34932	HSPA4	Heat shock 70 kDa protein 4	HSP74_HUMAN	TRUE	100	0.0985216	18.5878	380672	376315	386432	378622	363713	350978	476588	473705	470171	18.5382	18.5216	18.5599	18.5304	18.4724	18.421	18.8624	18.8536	18.8428
P34949	MPI	Mannose-6-phosphate isomerase	MPI_HUMAN	TRUE	100	0.220852	14.0911	23586.3	25278.5	24931	19046.2	19079	21599.7	15767.8	18197.9	19744.2	14.5257	14.6256	14.6057	14.2172	14.2197	14.3987	13.9447	14.1515	14.2691
P34955	SWISS-PROT:P34955	(Bos taurus) Alpha-1-antiproteinase precursor		TRUE	100	0.244367	17.697	169749	164089	164765	220601	235345	209697	303089	291402	289694	17.373	17.3241	17.3301	17.7511	17.8444	17.6779	18.2094	18.1527	18.1442
P35030	PRSS3	Trypsin-3	TRY3_HUMAN	TRUE	100	0.196529	14.3345	19228.1	18535.8	19855.9	21859	25306.4	23143.3	26768.8	24196.2	24139.5	14.2309	14.178	14.2773	14.4159	14.6272	14.4983	14.7083	14.5625	14.5591
P35052	GPC1	Glypican-1	GPC1_HUMAN	TRUE	100	0.321771	13.1219	5324.01	5418.95	5033.94	11173.4	10763.1	10903.7	12345	11603.8	11191.2	12.3783	12.4038	12.2975	13.4478	13.3938	13.4125	13.5916	13.5023	13.4501
P35221	CTNNA1	Catenin alpha-1	CTNA1_HUMAN	TRUE	100	0.137727	16.0795	66415.6	68598.6	67884.3	52792.8	54589	56347.7	73050.5	76506.8	75467	16.0192	16.0659	16.0508	15.6881	15.7363	15.7821	16.1566	16.2233	16.2036
P35222	CTNNB1	Catenin beta-1	CTNB1_HUMAN	TRUE	100	0.177452	17.2394	135591	133263	133581	128066	123663	129461	159932	155278	153829	17.0489	17.0239	17.0274	16.9665	16.9161	16.9822	17.2871	17.2445	17.231
P35226	BMI1	Polycomb complex protein BMI-1	BMI1_HUMAN	TRUE	100	0.27835	12.9229	6191.48	4910.56	6118.95	6415.62	8024.13	9918.51	6642.16	6187.97	5689.66	12.5961	12.2617	12.5791	12.6474	12.9701	13.2759	12.6974	12.5953	12.4741
P35232	PHB1	Prohibitin 1	PHB1_HUMAN	TRUE	100	0.160934	18.131	268010	268520	270854	371353	389028	374162	295668	320317	298971	18.0319	18.0347	18.0472	18.5024	18.5695	18.5133	18.1736	18.2891	18.1896
P35237	SERPINB6	Serpin B6	SPB6_HUMAN	TRUE	100	0.106126	17.8912	212691	208761	211614	223154	239634	246408	251710	260973	260097	17.6984	17.6715	17.6911	17.7677	17.8705	17.9107	17.9414	17.9935	17.9887
P35240	NF2	Merlin	MERL_HUMAN	TRUE	100	0.132733	11.9152	4977.96	4359.53	4575.18	3558.57	3946.35	3261.96	3283.07	2948.59	3438	12.2813	12.09	12.1596	11.7971	11.9463	11.6715	11.6808	11.5258	11.7474
P35244	RPA3	Replication protein A 14 kDa subunit	RFA3_HUMAN	TRUE	100	0.135267	15.2126	40077.5	40107.6	40105.3	44011.6	47040.2	50707.8	35962.1	38073.8	42135.8	15.2905	15.2916	15.2915	15.4256	15.5216	15.6299	15.1342	15.2165	15.3628
P35249	RFC4	Replication factor C subunit 4	RFC4_HUMAN	TRUE	100	0.223589	15.1131	38450.8	40674.5	41903.1	47699.7	51592.6	52251.3	29578.1	30329.5	29975.5	15.2307	15.3118	15.3548	15.5417	15.6549	15.6732	14.8522	14.8884	14.8715
P35250	RFC2	Replication factor C subunit 2	RFC2_HUMAN	TRUE	100	0.0906204	15.504	51147.7	50886.5	51184.9	45853.7	47196.7	47747.5	41864.5	44044.7	43595	15.6424	15.635	15.6434	15.4848	15.5264	15.5431	15.3534	15.4267	15.4119
P35251	RFC1	Replication factor C subunit 1	RFC1_HUMAN	TRUE	100	0.228491	16.1555	105683	100083	100336	88284.4	90337.7	83261.7	62731.3	62016.7	63633.9	16.6894	16.6108	16.6145	16.4299	16.463	16.3454	15.9369	15.9204	15.9575
P35268	RPL22	60S ribosomal protein L22	RL22_HUMAN	TRUE	100	0.151496	18.1654	310415	313426	314127	356106	333499	335428	223427	219596	219129	18.2438	18.2578	18.261	18.4419	18.3473	18.3556	17.7694	17.7445	17.7414
P35269	GTF2F1	General transcription factor IIF subunit 1	T2FA_HUMAN	TRUE	100	0.177902	15.7139	61274.1	61834	61389.5	68549.8	73059	72382.2	49687	50549.4	52752.2	15.903	15.9161	15.9057	16.0649	16.1568	16.1433	15.6006	15.6254	15.6869
P35270	SPR	Sepiapterin reductase	SPRE_HUMAN	TRUE	100	0.185179	15.1871	28129	28920.1	31555.6	30365.5	36238.7	34028.3	44973.9	44441.1	46159.9	14.7798	14.8198	14.9456	14.8901	15.1452	15.0544	15.4568	15.4396	15.4944
P35321	SPRR1A	Cornifin-A	SPR1A_HUMAN	TRUE	100	0.393571	12.1678	7932.64	8404.11	7479.77	2498.76	3987.91	3639.98	4509.9	5275.85	5521.1	12.9536	13.0369	12.8688	11.287	11.9614	11.8297	12.1389	12.3652	12.4307
P35475	IDUA	Alpha-L-iduronidase	IDUA_HUMAN	TRUE	100	0.146415	11.8483	3670.12	4000.78	4607.17	3000.69	3561.46	4413.57	4266.21	4555.29	4261.19	11.8416	11.9661	12.1697	11.5511	11.7983	12.1077	12.0587	12.1533	12.057
P35527	SWISS-PROT:P35527	Tax_Id=9606 Gene_Symbol=KRT9 Keratin, type I cytoskeletal 9		TRUE	100	1.4692	12.8634	6381.18	5113.58	4593.01	3512.49	3738.94	4037.84	13754.5	13712.6	14193.2	12.6396	12.3201	12.1652	11.7783	11.8684	11.9794	13.7476	13.7432	13.7929
P35548	MSX2	Homeobox protein MSX-2	MSX2_HUMAN	TRUE	100	0.135024	12.3322	5316.61	5001.33	5196.95	3850.55	4964.22	5285.98	4658.27	5500.57	5174.41	12.3763	12.2881	12.3434	11.9108	12.2774	12.368	12.1856	12.4254	12.3372
[truncated: 5,426 more rows]

## Sheet: S2 Differential exp. analysis
Select the comparison from the first column			0.58>1		0.05>0.01
[truncated: 47,632 more rows]

## Sheet: S3
Select the comparison from the first column			0.58>1		0.05>0.01
[truncated: 1 more rows]
